# Supplementary material for: Characterization of the High-Quality Genome Sequence and Virulence Factors of Fusarium oxysporum f. sp. vasinfectum Race 7
Source: J Fungi (Basel). 2024 Mar 23;10(4):242. doi: 10.3390/jof10040242 (PMC11051352; doi:10.3390/jof10040242)
Supplement: Supplementary file 1 [file jof-10-00242-s001.zip]

Archive with 4 entries (4 files):
- Supplementary Figure S1-S6.pdf
- Table S1.xlsx
- Table S2.xlsx
- Table S3.xlsx
