# Supplementary material for: Characterization of the High-Quality Genome Sequence and Virulence Factors of Fusarium oxysporum f. sp. vasinfectum Race 7
Source: J Fungi (Basel). 2024 Mar 23;10(4):242. doi: 10.3390/jof10040242 (PMC11051352; doi:10.3390/jof10040242)
Supplement: Supplementary file 1 [file jof-10-00242-s001.zip › Table S1.xlsx]

## Sheet: Sheet1
Table S1. Fov isolates used in this study
Species	isolates	GenBank assembly no
F. oxysporum f. sp. vasinfectum race 7	F17		This study	Fov Isolates used for Comparative genome analysis
F. oxysporum f. sp. vasinfectum race 1	ME23	GCA_030719095.1	O. Jobe et al., 2024
F. oxysporum f. sp. vasinfectum race 1	TF1	GCA_009602505.1	Seo et al., 2020
F. oxysporum f. sp. vasinfectum race 4	89-1A	GCA_009602635.1	Seo et al., 2020
F. oxysporum f. sp. vasinfectum race 4	152-J	GCA_032878545.1	O. Jobe et al., 2024
F. oxysporum f. sp. vasinfectum race 7	F17		this study	Fov isolates used for phylogenomic analysis
F. oxysporum f. sp. vasinfectum LA127/140	14-004	GCA_009602625.1	Seo et al., 2020
F. oxysporum f. sp. vasinfectum race 5	25432	GCA_012610785.1	K. Srivastava et al., 2020
F. oxysporum f. sp. vasinfectum LA108	LA3B	GCA_009602545.1	Seo et al., 2020
F. oxysporum f. sp. vasinfectum race 1	TF1	GCA_009602505.1	Seo et al., 2020
F. oxysporum f. sp. vasinfectum race 1	25420	GCA_012610835.1	K. Srivastava et al., 2020
F. oxysporum f. sp. vasinfectum race 1	ME23	GCA_030719095.1	O. Jobe et al., 2024
F. oxysporum f. sp. vasinfectum race 8	31665	GCA_012610815.1	K. Srivastava et al., 2020
F. oxysporum f. sp. vasinfectum MDS12	LA1E	GCA_009602615.1	Seo et al., 2020
F. oxysporum f. sp. vasinfectum race 4	25434	GCA_012610825.1	K. Srivastava et al., 2020
F. oxysporum f. sp. vasinfectum race 4	Tm2	GCA_032991405.1	O. Jobe et al., 2024
F. oxysporum f. sp. vasinfectum race 4	89-1A	GCA_009602635.1	Seo et al., 2020
F. oxysporum f. sp. vasinfectum race 4	152-J	GCA_032878545.1	O. Jobe et al., 2024
F. oxysporum f. sp. vasinfectum	25433	GCA_000260175.1	Ma et al., 2010
