# Supplementary material for: Characterization of the High-Quality Genome Sequence and Virulence Factors of Fusarium oxysporum f. sp. vasinfectum Race 7
Source: J Fungi (Basel). 2024 Mar 23;10(4):242. doi: 10.3390/jof10040242 (PMC11051352; doi:10.3390/jof10040242)
Supplement: Supplementary file 1 [file jof-10-00242-s001.zip › Table S2.xlsx]

## Sheet: Sheet1
Table S2. Primers used in this study
Primers	Sequence	Notes
S:FovSIX6_up	GAAGCTTGCTGAGGTCTTAATTAAGGGCATCACGGATCAACACT	Used for generating gene-knockout constructs
A:FovSIX6_up	GACTAGTGCTGAGGCATTAATTAATGTAGGAACTTGCTGTTATATTTTGC	Used for generating gene-knockout constructs
S:FovSIX6_dn	TGGGCCCGCTGAGGACTTAATTAAGACTCTAAGCTGGAGTTAGACTAGGGC	Used for generating gene-knockout constructs
A:FovSIX6_dn	CGAGCTCGCTGAGGGTTTAATTAACTGCGAGGAGCCGATAACAAG	Used for generating gene-knockout constructs
S:FovSIX16_up	GAAGCTTGCTGAGGTCTTAATTAAGCTCTTTCCTATTTTTCACCCAT	Used for generating gene-knockout constructs
A:FovSIX16_up	GACTAGTGCTGAGGCATTAATTAAGTGCTTAGCCTTGAGGAGTATTTAG	Used for generating gene-knockout constructs
S:FovSIX16_dn	TGGGCCCGCTGAGGACTTAATTAAGATAGTAGAGATAAGGGAGGTTTCTAG	Used for generating gene-knockout constructs
A:FovSIX16_dn	CGAGCTCGCTGAGGGTTTAATTAACTTAGACAGGCCAATCTATGCT	Used for generating gene-knockout constructs
S:FovSIX16_exp	TGTGTGGACTTTCACGGCTAT	Used for determining the expression of FovSIX16
A:FovSIX16_exp	TTTGCCAGCAGAATCCATAAC	Used for determining the expression of FovSIX16
S:FovSIX16_T	GGGGACAAGTTTGTACAAAAAAGCAGGCTGCATGCTCTACCCACGCTTTCAAT	Full length of FovSIX16 used for transient expression in N. benthamiana
A:FovSIX16_T	GGGGACCACTTTGTACAAGAAAGCTGGGTGGAGAAGTTTGAATGAAGTAACAGCG	Full length of FovSIX16 used for transient expression in N. benthamiana
S:FovΔspSIX16_T	GGGGACAAGTTTGTACAAAAAAGCAGGCTGCGCAGCTACTCCTACCCCGC	FovSIX16 with signal peptide sequence deletion used for transient expression in N. benthamiana
A:FovΔspSIX16_T	GGGGACCACTTTGTACAAGAAAGCTGGGTGGAGAAGTTTGAATGAAGTAACAGCG	FovSIX16 with signal peptide sequence deletion used for transient expression in N. benthamiana
S:Actin	GGCACCACACCTTCTACAACGA	Used for determining the expression of acitin gene in Fov7
A:Actin	ACCAGAGTCCAGAACGATACCAGT	Used for determining the expression of acitin gene in Fov7
S:Fov-Eg	CCACTGTGAGTACTCTCCTCG	Used for detecion of Fov DNA content
A:Fov-Eg	CCCAGGCGTACTTGAAGGAAC	used for detecion of Fov DNA content
