# Supplementary material for: Characterization of the High-Quality Genome Sequence and Virulence Factors of Fusarium oxysporum f. sp. vasinfectum Race 7
Source: J Fungi (Basel). 2024 Mar 23;10(4):242. doi: 10.3390/jof10040242 (PMC11051352; doi:10.3390/jof10040242)
Supplement: Supplementary file 1 [file jof-10-00242-s001.zip › Table S3.xlsx]

## Sheet: Sheet1
Table S3. Summary of predicted secreted proteins and effectors in FOV7
Secreted proteins ID	Cytoplasmic effector	Apoplastic effector	Non-effector	Prediction
Fov7_sca01_0003-T1	-	Y (0.835)	-	Apoplastic effector
Fov7_sca01_0009-T1	-	-	Y (0.522)	Non-effector
Fov7_sca01_0014-T1	-	-	Y (0.742)	Non-effector
Fov7_sca01_0029-T1	Y (0.673)	-	-	Cytoplasmic effector
Fov7_sca01_0046-T1	-	-	Y (0.525)	Non-effector
Fov7_sca01_0077-T1	-	-	Y (0.681)	Non-effector
Fov7_sca01_0093-T1	-	-	Y (0.557)	Non-effector
Fov7_sca01_0094-T1	-	-	Y (0.518)	Non-effector
Fov7_sca01_0095-T1	-	-	Y (0.545)	Non-effector
Fov7_sca01_0096-T1	-	-	Y (0.731)	Non-effector
Fov7_sca01_0102-T1	-	-	Y (0.678)	Non-effector
Fov7_sca01_0122-T1	-	-	Y (0.826)	Non-effector
Fov7_sca01_0131-T1	-	Y (0.87)	-	Apoplastic effector
Fov7_sca01_0133-T1	-	Y (0.721)	-	Apoplastic effector
Fov7_sca01_0147-T1	-	-	Y (0.898)	Non-effector
Fov7_sca01_0210-T1	-	-	Y (0.541)	Non-effector
Fov7_sca01_0229-T1	-	-	Y (0.765)	Non-effector
Fov7_sca01_0274-T1	-	-	Y (0.785)	Non-effector
Fov7_sca01_0284-T1	-	-	Y (0.508)	Non-effector
Fov7_sca01_0335-T1	-	-	Y (0.953)	Non-effector
Fov7_sca01_0344-T1	-	-	Y (0.898)	Non-effector
Fov7_sca01_0347-T1	Y (0.979)	Y (0.833)	-	Cytoplasmic/apoplastic effector
Fov7_sca01_0368-T1	-	-	Y (0.99)	Non-effector
Fov7_sca01_0375-T1	-	-	Y (0.744)	Non-effector
Fov7_sca01_0386-T1	-	-	Y (0.801)	Non-effector
Fov7_sca01_0387-T1	-	Y (0.769)	-	Apoplastic effector
Fov7_sca01_0428-T1	-	-	Y (0.962)	Non-effector
Fov7_sca01_0451-T1	-	Y (0.621)	-	Apoplastic effector
Fov7_sca01_0475-T1	-	-	Y (0.837)	Non-effector
Fov7_sca01_0482-T1	-	-	Y (0.645)	Non-effector
Fov7_sca01_0545-T1	-	-	Y (0.981)	Non-effector
Fov7_sca01_0645-T1	-	-	Y (0.512)	Non-effector
Fov7_sca01_0762-T1	-	-	Y (0.801)	Non-effector
Fov7_sca01_0777-T1	-	-	Y (0.623)	Non-effector
Fov7_sca01_0807-T1	-	-	Y (0.556)	Non-effector
Fov7_sca01_0858-T1	-	-	Y (0.736)	Non-effector
Fov7_sca01_0982-T1	-	-	Y (0.628)	Non-effector
Fov7_sca01_1153-T1	-	Y (0.72)	-	Apoplastic effector
Fov7_sca01_1187-T1	-	Y (0.64)	-	Apoplastic effector
Fov7_sca01_1230-T1	-	-	Y (0.731)	Non-effector
Fov7_sca01_1233-T1	-	-	Y (0.539)	Non-effector
Fov7_sca01_1283-T1	-	-	Y (0.944)	Non-effector
Fov7_sca01_1363-T1	-	-	Y (0.524)	Non-effector
Fov7_sca01_1400-T1	Y (0.721)	-	-	Cytoplasmic effector
Fov7_sca01_1474-T1	Y (0.842)	-	-	Cytoplasmic effector
Fov7_sca01_1481-T1	-	-	Y (0.638)	Non-effector
Fov7_sca01_1500-T1	Y (0.592)	-	-	Cytoplasmic effector
Fov7_sca01_1501-T1	-	-	Y (0.957)	Non-effector
Fov7_sca01_1508-T1	Y (0.675)	-	-	Cytoplasmic effector
Fov7_sca01_1513-T1	-	-	Y (0.629)	Non-effector
Fov7_sca01_1547-T1	-	-	Y (0.852)	Non-effector
Fov7_sca01_1619-T1	-	Y (0.775)	-	Apoplastic effector
Fov7_sca01_1621-T1	Y (0.811)	-	-	Cytoplasmic effector
Fov7_sca01_1640-T1	-	Y (0.792)	-	Apoplastic effector
Fov7_sca01_1686-T1	Y (0.767)	-	-	Cytoplasmic effector
Fov7_sca01_1721-T1	-	-	Y (0.531)	Non-effector
Fov7_sca01_1729-T1	-	-	Y (0.827)	Non-effector
Fov7_sca01_1754-T1	Y (0.838)	-	-	Cytoplasmic effector
Fov7_sca01_1756-T1	-	-	Y (0.633)	Non-effector
Fov7_sca01_1794-T1	-	-	Y (0.831)	Non-effector
Fov7_sca01_1822-T1	-	-	Y (0.725)	Non-effector
Fov7_sca01_1862-T1	-	-	Y (0.563)	Non-effector
Fov7_sca01_1899-T1	-	-	Y (0.927)	Non-effector
Fov7_sca01_1907-T1	-	Y (0.54)	-	Apoplastic effector
Fov7_sca01_1922-T1	-	-	Y (0.715)	Non-effector
Fov7_sca01_1963-T1	Y (0.781)	Y (0.682)	-	Cytoplasmic/apoplastic effector
Fov7_sca01_1974-T1	Y (0.723)	Y (0.532)	-	Cytoplasmic/apoplastic effector
Fov7_sca01_1978-T1	-	-	Y (0.772)	Non-effector
Fov7_sca01_1995-T1	-	Y (0.736)	-	Apoplastic effector
Fov7_sca01_2040-T1	-	-	Y (0.732)	Non-effector
Fov7_sca01_2045-T1	Y (0.517)	Y (0.851)	-	Apoplastic/cytoplasmic effector
Fov7_sca01_2056-T1	-	-	Y (0.696)	Non-effector
Fov7_sca01_2059-T1	-	-	Y (0.884)	Non-effector
Fov7_sca01_2068-T1	Y (0.71)	Y (0.776)	-	Apoplastic/cytoplasmic effector
Fov7_sca01_2069-T1	Y (0.607)	Y (0.863)	-	Apoplastic/cytoplasmic effector
Fov7_sca01_2087-T1	-	-	Y (0.776)	Non-effector
Fov7_sca01_2097-T1	-	-	Y (0.886)	Non-effector
Fov7_sca01_2119-T1	-	-	Y (0.863)	Non-effector
Fov7_sca01_2155-T1	Y (0.521)	-	-	Cytoplasmic effector
Fov7_sca01_2157-T1	-	-	Y (0.725)	Non-effector
Fov7_sca01_2203-T1	-	Y (0.651)	-	Apoplastic effector
Fov7_sca01_2208-T1	-	Y (0.729)	-	Apoplastic effector
Fov7_sca01_2214-T1	Y (0.79)	Y (0.856)	-	Apoplastic/cytoplasmic effector
Fov7_sca01_2215-T1	Y (0.88)	Y (0.561)	-	Cytoplasmic/apoplastic effector
Fov7_sca02_0004-T1	-	Y (0.553)	-	Apoplastic effector
Fov7_sca02_0006-T1	Y (0.719)	Y (0.727)	-	Apoplastic/cytoplasmic effector
Fov7_sca02_0007-T1	Y (0.784)	Y (0.744)	-	Cytoplasmic/apoplastic effector
Fov7_sca02_0011-T1	-	Y (0.806)	-	Apoplastic effector
Fov7_sca02_0014-T1	Y (0.641)	-	-	Cytoplasmic effector
Fov7_sca02_0015-T1	-	Y (0.742)	-	Apoplastic effector
Fov7_sca02_0035-T1	-	-	Y (0.781)	Non-effector
Fov7_sca02_0048-T1	-	-	Y (0.961)	Non-effector
Fov7_sca02_0060-T1	-	-	Y (0.961)	Non-effector
Fov7_sca02_0062-T1	-	-	Y (0.814)	Non-effector
Fov7_sca02_0105-T1	-	Y (0.542)	-	Apoplastic effector
Fov7_sca02_0106-T1	-	-	Y (0.816)	Non-effector
Fov7_sca02_0107-T1	-	-	Y (0.962)	Non-effector
Fov7_sca02_0127-T1	-	-	Y (0.937)	Non-effector
Fov7_sca02_0135-T1	-	Y (0.957)	-	Apoplastic effector
Fov7_sca02_0149-T1	-	-	Y (0.893)	Non-effector
Fov7_sca02_0169-T1	-	-	Y (0.616)	Non-effector
Fov7_sca02_0197-T1	-	-	Y (0.726)	Non-effector
Fov7_sca02_0204-T1	-	Y (0.568)	-	Apoplastic effector
Fov7_sca02_0207-T1	-	Y (0.737)	-	Apoplastic effector
Fov7_sca02_0267-T1	-	-	Y (0.63)	Non-effector
Fov7_sca02_0290-T1	-	Y (0.526)	-	Apoplastic effector
Fov7_sca02_0317-T1	-	-	Y (0.927)	Non-effector
Fov7_sca02_0322-T1	-	-	Y (0.712)	Non-effector
Fov7_sca02_0324-T1	-	-	Y (0.819)	Non-effector
Fov7_sca02_0331-T1	-	-	Y (0.627)	Non-effector
Fov7_sca02_0365-T1	-	-	Y (0.654)	Non-effector
Fov7_sca02_0373-T1	-	-	Y (0.83)	Non-effector
Fov7_sca02_0377-T1	-	-	Y (0.875)	Non-effector
Fov7_sca02_0413-T1	-	Y (0.802)	-	Apoplastic effector
Fov7_sca02_0448-T1	-	-	Y (0.886)	Non-effector
Fov7_sca02_0487-T1	-	Y (0.722)	-	Apoplastic effector
Fov7_sca02_0511-T1	-	-	Y (0.623)	Non-effector
Fov7_sca02_0520-T1	-	-	Y (0.682)	Non-effector
Fov7_sca02_0535-T1	Y (0.649)	Y (0.546)	-	Cytoplasmic/apoplastic effector
Fov7_sca02_0608-T1	-	-	Y (0.867)	Non-effector
Fov7_sca02_0614-T1	Y (0.814)	-	-	Cytoplasmic effector
Fov7_sca02_0664-T1	-	-	Y (0.832)	Non-effector
Fov7_sca02_0712-T1	-	-	Y (0.963)	Non-effector
Fov7_sca02_0753-T1	-	-	Y (0.809)	Non-effector
Fov7_sca02_0860-T1	Y (0.541)	Y (0.656)	-	Apoplastic/cytoplasmic effector
Fov7_sca02_0867-T1	Y (0.664)	-	-	Cytoplasmic effector
Fov7_sca02_0914-T1	-	Y (0.547)	-	Apoplastic effector
Fov7_sca02_0919-T1	-	-	Y (0.925)	Non-effector
Fov7_sca02_0931-T1	-	-	Y (0.586)	Non-effector
Fov7_sca02_0951-T1	-	Y (0.653)	-	Apoplastic effector
Fov7_sca02_0977-T1	-	-	Y (0.901)	Non-effector
Fov7_sca02_1008-T1	-	-	Y (0.619)	Non-effector
Fov7_sca02_1011-T1	-	-	Y (0.79)	Non-effector
Fov7_sca02_1047-T1	-	-	Y (0.803)	Non-effector
Fov7_sca02_1052-T1	-	Y (0.504)	-	Apoplastic effector
Fov7_sca02_1080-T1	-	-	Y (0.724)	Non-effector
Fov7_sca02_1092-T1	-	-	Y (0.81)	Non-effector
Fov7_sca02_1117-T1	-	-	Y (0.634)	Non-effector
Fov7_sca02_1124-T1	Y (0.778)	-	-	Cytoplasmic effector
Fov7_sca02_1131-T1	-	-	Y (0.861)	Non-effector
Fov7_sca02_1138-T1	-	-	Y (0.79)	Non-effector
Fov7_sca02_1149-T1	-	-	Y (0.794)	Non-effector
Fov7_sca02_1151-T1	-	-	Y (0.848)	Non-effector
Fov7_sca02_1168-T1	-	-	Y (0.918)	Non-effector
Fov7_sca02_1175-T1	-	Y (0.65)	-	Apoplastic effector
Fov7_sca02_1178-T1	-	Y (0.896)	-	Apoplastic effector
Fov7_sca02_1180-T1	-	-	Y (0.599)	Non-effector
Fov7_sca02_1183-T1	-	-	Y (0.58)	Non-effector
Fov7_sca02_1185-T1	-	-	Y (0.856)	Non-effector
Fov7_sca02_1195-T1	-	-	Y (0.859)	Non-effector
Fov7_sca02_1197-T1	-	-	Y (0.852)	Non-effector
Fov7_sca02_1199-T1	-	-	Y (0.9)	Non-effector
Fov7_sca02_1207-T1	-	-	Y (0.569)	Non-effector
Fov7_sca02_1214-T1	Y (0.651)	-	-	Cytoplasmic effector
Fov7_sca02_1219-T1	-	Y (0.505)	-	Apoplastic effector
Fov7_sca02_1220-T1	-	-	Y (0.616)	Non-effector
Fov7_sca02_1228-T1	Y (0.86)	Y (0.626)	-	Cytoplasmic/apoplastic effector
Fov7_sca02_1229-T1	-	-	Y (0.96)	Non-effector
Fov7_sca02_1232-T1	-	Y (0.641)	-	Apoplastic effector
Fov7_sca02_1264-T1	-	-	Y (0.832)	Non-effector
Fov7_sca02_1265-T1	-	Y (0.819)	-	Apoplastic effector
Fov7_sca02_1268-T1	-	-	Y (0.554)	Non-effector
Fov7_sca02_1269-T1	-	-	Y (0.53)	Non-effector
Fov7_sca02_1270-T1	-	-	Y (0.565)	Non-effector
Fov7_sca02_1298-T1	-	Y (0.603)	-	Apoplastic effector
Fov7_sca02_1301-T1	Y (0.606)	-	-	Cytoplasmic effector
Fov7_sca02_1306-T1	-	Y (0.791)	-	Apoplastic effector
Fov7_sca02_1339-T1	-	Y (0.55)	-	Apoplastic effector
Fov7_sca02_1344-T1	-	-	Y (0.606)	Non-effector
Fov7_sca02_1362-T1	Y (0.52)	-	-	Cytoplasmic effector
Fov7_sca02_1365-T1	-	-	Y (0.591)	Non-effector
Fov7_sca02_1372-T1	Y (0.539)	-	-	Cytoplasmic effector
Fov7_sca02_1381-T1	-	Y (0.731)	-	Apoplastic effector
Fov7_sca02_1474-T1	-	-	Y (0.876)	Non-effector
Fov7_sca02_1500-T1	-	-	Y (0.756)	Non-effector
Fov7_sca02_1554-T1	-	-	Y (0.754)	Non-effector
Fov7_sca02_1564-T1	-	-	Y (0.863)	Non-effector
Fov7_sca02_1570-T1	-	-	Y (0.572)	Non-effector
Fov7_sca02_1610-T1	-	-	Y (0.899)	Non-effector
Fov7_sca02_1623-T1	-	-	Y (0.861)	Non-effector
Fov7_sca02_1629-T1	-	-	Y (0.923)	Non-effector
Fov7_sca02_1645-T1	-	-	Y (0.85)	Non-effector
Fov7_sca02_1646-T1	-	-	Y (0.937)	Non-effector
Fov7_sca02_1660-T1	-	-	Y (0.507)	Non-effector
Fov7_sca02_1712-T1	-	-	Y (0.697)	Non-effector
Fov7_sca02_1713-T1	Y (0.852)	Y (0.864)	-	Apoplastic/cytoplasmic effector
Fov7_sca02_1747-T1	Y (0.513)	-	-	Cytoplasmic effector
Fov7_sca02_1792-T1	-	-	Y (0.645)	Non-effector
Fov7_sca02_1800-T1	-	Y (0.772)	-	Apoplastic effector
Fov7_sca02_1808-T1	-	-	Y (0.514)	Non-effector
Fov7_sca02_1809-T1	-	Y (0.562)	-	Apoplastic effector
Fov7_sca02_1811-T1	-	Y (0.799)	-	Apoplastic effector
Fov7_sca02_1818-T1	-	-	Y (0.617)	Non-effector
Fov7_sca02_1819-T1	-	-	Y (0.898)	Non-effector
Fov7_sca02_1827-T1	-	-	Y (0.943)	Non-effector
Fov7_sca02_1832-T1	-	Y (0.632)	-	Apoplastic effector
Fov7_sca02_1833-T1	-	-	Y (0.586)	Non-effector
Fov7_sca02_1844-T1	-	-	Y (0.771)	Non-effector
Fov7_sca02_1845-T1	-	Y (0.577)	-	Apoplastic effector
Fov7_sca02_1848-T1	-	-	Y (0.804)	Non-effector
Fov7_sca02_1873-T1	-	-	Y (0.614)	Non-effector
Fov7_sca02_1874-T1	-	-	Y (0.689)	Non-effector
Fov7_sca02_1884-T1	-	-	Y (0.856)	Non-effector
Fov7_sca02_1886-T1	-	-	Y (0.959)	Non-effector
Fov7_sca02_1890-T1	-	-	Y (0.54)	Non-effector
Fov7_sca02_1892-T1	-	-	Y (0.666)	Non-effector
Fov7_sca02_1914-T1	Y (0.571)	-	-	Cytoplasmic effector
Fov7_sca02_1951-T1	-	Y (0.886)	-	Apoplastic effector
Fov7_sca02_1958-T1	-	-	Y (0.617)	Non-effector
Fov7_sca02_1983-T1	-	-	Y (0.837)	Non-effector
Fov7_sca02_1986-T1	-	-	Y (0.547)	Non-effector
Fov7_sca02_1996-T1	Y (0.525)	-	-	Cytoplasmic effector
Fov7_sca02_1997-T1	-	-	Y (0.554)	Non-effector
Fov7_sca03_0036-T1	-	-	Y (0.866)	Non-effector
Fov7_sca03_0037-T1	-	-	Y (0.672)	Non-effector
Fov7_sca03_0041-T1	-	-	Y (0.829)	Non-effector
Fov7_sca03_0061-T1	-	-	Y (0.793)	Non-effector
Fov7_sca03_0063-T1	-	-	Y (0.934)	Non-effector
Fov7_sca03_0068-T1	-	-	Y (0.872)	Non-effector
Fov7_sca03_0071-T1	-	-	Y (0.882)	Non-effector
Fov7_sca03_0072-T1	-	-	Y (0.669)	Non-effector
Fov7_sca03_0085-T1	-	Y (0.817)	-	Apoplastic effector
Fov7_sca03_0089-T1	Y (0.556)	Y (0.544)	-	Cytoplasmic/apoplastic effector
Fov7_sca03_0090-T1	-	Y (0.654)	-	Apoplastic effector
Fov7_sca03_0097-T1	-	Y (0.706)	-	Apoplastic effector
Fov7_sca03_0107-T1	-	-	Y (0.796)	Non-effector
Fov7_sca03_0112-T1	-	-	Y (0.893)	Non-effector
Fov7_sca03_0123-T1	-	-	Y (0.776)	Non-effector
Fov7_sca03_0134-T1	-	-	Y (0.865)	Non-effector
Fov7_sca03_0150-T1	-	Y (0.515)	-	Apoplastic effector
Fov7_sca03_0152-T1	-	-	Y (0.703)	Non-effector
Fov7_sca03_0154-T1	-	-	Y (0.61)	Non-effector
Fov7_sca03_0157-T1	-	-	Y (0.587)	Non-effector
Fov7_sca03_0161-T1	-	-	Y (0.814)	Non-effector
Fov7_sca03_0165-T1	-	-	Y (0.812)	Non-effector
Fov7_sca03_0170-T1	-	-	Y (0.876)	Non-effector
Fov7_sca03_0171-T1	-	Y (0.683)	-	Apoplastic effector
Fov7_sca03_0175-T1	-	Y (0.705)	-	Apoplastic effector
Fov7_sca03_0181-T1	-	-	Y (0.787)	Non-effector
Fov7_sca03_0192-T1	-	-	Y (0.864)	Non-effector
Fov7_sca03_0196-T1	-	-	Y (0.62)	Non-effector
Fov7_sca03_0200-T1	Y (0.538)	-	-	Cytoplasmic effector
Fov7_sca03_0207-T1	Y (0.522)	-	-	Cytoplasmic effector
Fov7_sca03_0230-T1	-	-	Y (0.7)	Non-effector
Fov7_sca03_0248-T1	-	-	Y (0.536)	Non-effector
Fov7_sca03_0285-T1	-	-	Y (0.902)	Non-effector
Fov7_sca03_0318-T1	-	-	Y (0.934)	Non-effector
Fov7_sca03_0331-T1	Y (0.519)	Y (0.553)	-	Apoplastic/cytoplasmic effector
Fov7_sca03_0336-T1	-	-	Y (0.766)	Non-effector
Fov7_sca03_0421-T1	-	Y (0.882)	-	Apoplastic effector
Fov7_sca03_0455-T1	Y (0.513)	Y (0.765)	-	Apoplastic/cytoplasmic effector
Fov7_sca03_0504-T1	-	Y (0.685)	-	Apoplastic effector
Fov7_sca03_0635-T1	-	-	Y (0.614)	Non-effector
Fov7_sca03_0758-T1	-	Y (0.64)	-	Apoplastic effector
Fov7_sca03_0760-T1	-	Y (0.551)	-	Apoplastic effector
Fov7_sca03_0766-T1	-	-	Y (0.757)	Non-effector
Fov7_sca03_0880-T1	-	-	Y (0.632)	Non-effector
Fov7_sca03_0890-T1	-	-	Y (0.98)	Non-effector
Fov7_sca03_0917-T1	Y (0.865)	-	-	Cytoplasmic effector
Fov7_sca03_0966-T1	-	-	Y (0.556)	Non-effector
Fov7_sca03_0990-T1	-	-	Y (0.744)	Non-effector
Fov7_sca03_1044-T1	-	-	Y (0.769)	Non-effector
Fov7_sca03_1098-T1	Y (0.715)	-	-	Cytoplasmic effector
Fov7_sca03_1199-T1	-	-	Y (0.64)	Non-effector
Fov7_sca03_1229-T1	Y (0.928)	-	-	Cytoplasmic effector
Fov7_sca03_1263-T1	Y (0.599)	-	-	Cytoplasmic effector
Fov7_sca03_1274-T1	-	Y (0.545)	-	Apoplastic effector
Fov7_sca03_1337-T1	Y (0.654)	-	-	Cytoplasmic effector
Fov7_sca03_1338-T1	-	-	Y (0.53)	Non-effector
Fov7_sca03_1404-T1	-	-	Y (0.828)	Non-effector
Fov7_sca03_1415-T1	-	-	Y (0.661)	Non-effector
Fov7_sca03_1422-T1	-	Y (0.606)	-	Apoplastic effector
Fov7_sca03_1424-T1	-	-	Y (0.855)	Non-effector
Fov7_sca03_1445-T1	-	-	Y (0.587)	Non-effector
Fov7_sca03_1457-T1	-	-	Y (0.791)	Non-effector
Fov7_sca03_1469-T1	-	-	Y (0.607)	Non-effector
Fov7_sca03_1474-T1	-	-	Y (0.841)	Non-effector
Fov7_sca03_1475-T1	-	Y (0.642)	-	Apoplastic effector
Fov7_sca03_1487-T1	-	-	Y (0.849)	Non-effector
Fov7_sca03_1501-T1	-	Y (0.565)	-	Apoplastic effector
Fov7_sca03_1509-T1	Y (0.847)	-	-	Cytoplasmic effector
Fov7_sca03_1519-T1	-	-	Y (0.518)	Non-effector
Fov7_sca03_1526-T1	-	Y (0.518)	-	Apoplastic effector
Fov7_sca03_1539-T1	-	-	Y (0.765)	Non-effector
Fov7_sca03_1542-T1	Y (0.534)	Y (0.959)	-	Apoplastic/cytoplasmic effector
Fov7_sca03_1577-T1	-	-	Y (0.927)	Non-effector
Fov7_sca03_1579-T1	-	Y (0.794)	-	Apoplastic effector
Fov7_sca03_1580-T1	-	-	Y (0.926)	Non-effector
Fov7_sca03_1581-T1	-	-	Y (0.52)	Non-effector
Fov7_sca03_1591-T1	Y (0.742)	Y (0.922)	-	Apoplastic/cytoplasmic effector
Fov7_sca03_1611-T1	-	-	Y (0.687)	Non-effector
Fov7_sca03_1612-T1	-	-	Y (0.783)	Non-effector
Fov7_sca03_1613-T1	-	-	Y (0.927)	Non-effector
Fov7_sca03_1616-T1	Y (0.523)	Y (0.642)	-	Apoplastic/cytoplasmic effector
Fov7_sca03_1620-T1	-	-	Y (0.828)	Non-effector
Fov7_sca03_1642-T1	-	-	Y (0.894)	Non-effector
Fov7_sca03_1644-T1	-	-	Y (0.903)	Non-effector
Fov7_sca03_1649-T1	-	-	Y (0.934)	Non-effector
Fov7_sca03_1652-T1	-	-	Y (0.926)	Non-effector
Fov7_sca03_1658-T1	-	-	Y (0.83)	Non-effector
Fov7_sca03_1661-T1	-	-	Y (0.947)	Non-effector
Fov7_sca03_1664-T1	-	-	Y (0.775)	Non-effector
Fov7_sca03_1725-T1	-	Y (0.525)	-	Apoplastic effector
Fov7_sca03_1734-T1	Y (0.561)	Y (0.786)	-	Apoplastic/cytoplasmic effector
Fov7_sca04_0017-T1	-	-	Y (0.752)	Non-effector
Fov7_sca04_0019-T1	-	-	Y (0.656)	Non-effector
Fov7_sca04_0028-T1	-	-	Y (0.943)	Non-effector
Fov7_sca04_0030-T1	-	Y (0.729)	-	Apoplastic effector
Fov7_sca04_0059-T1	Y (0.509)	-	-	Cytoplasmic effector
Fov7_sca04_0060-T1	-	-	Y (0.739)	Non-effector
Fov7_sca04_0062-T1	-	-	Y (0.711)	Non-effector
Fov7_sca04_0065-T1	Y (0.873)	-	-	Cytoplasmic effector
Fov7_sca04_0075-T1	-	-	Y (0.812)	Non-effector
Fov7_sca04_0077-T1	-	Y (0.893)	-	Apoplastic effector
Fov7_sca04_0082-T1	-	-	Y (0.679)	Non-effector
Fov7_sca04_0090-T1	Y (0.83)	-	-	Cytoplasmic effector
Fov7_sca04_0100-T1	-	-	Y (0.865)	Non-effector
Fov7_sca04_0109-T1	-	-	Y (0.802)	Non-effector
Fov7_sca04_0120-T1	-	Y (0.513)	-	Apoplastic effector
Fov7_sca04_0123-T1	-	-	Y (0.854)	Non-effector
Fov7_sca04_0129-T1	-	-	Y (0.613)	Non-effector
Fov7_sca04_0134-T1	-	Y (0.571)	-	Apoplastic effector
Fov7_sca04_0144-T1	-	-	Y (0.715)	Non-effector
Fov7_sca04_0150-T1	-	-	Y (0.934)	Non-effector
Fov7_sca04_0151-T1	Y (0.66)	-	-	Cytoplasmic effector
Fov7_sca04_0156-T1	-	Y (0.632)	-	Apoplastic effector
Fov7_sca04_0160-T1	-	-	Y (0.814)	Non-effector
Fov7_sca04_0161-T1	-	-	Y (0.713)	Non-effector
Fov7_sca04_0170-T1	Y (0.514)	Y (0.535)	-	Apoplastic/cytoplasmic effector
Fov7_sca04_0171-T1	-	Y (0.618)	-	Apoplastic effector
Fov7_sca04_0176-T1	-	-	Y (0.95)	Non-effector
Fov7_sca04_0179-T1	-	-	Y (0.522)	Non-effector
Fov7_sca04_0195-T1	Y (0.527)	-	-	Cytoplasmic effector
Fov7_sca04_0196-T1	-	-	Y (0.575)	Non-effector
Fov7_sca04_0199-T1	Y (0.618)	-	-	Cytoplasmic effector
Fov7_sca04_0200-T1	-	-	Y (0.771)	Non-effector
Fov7_sca04_0202-T1	Y (0.698)	Y (0.611)	-	Cytoplasmic/apoplastic effector
Fov7_sca04_0205-T1	-	-	Y (0.675)	Non-effector
Fov7_sca04_0207-T1	-	-	Y (0.629)	Non-effector
Fov7_sca04_0216-T1	-	-	Y (0.636)	Non-effector
Fov7_sca04_0218-T1	-	-	Y (0.858)	Non-effector
Fov7_sca04_0225-T1	-	-	Y (0.74)	Non-effector
Fov7_sca04_0235-T1	-	Y (0.708)	-	Apoplastic effector
Fov7_sca04_0243-T1	-	-	Y (0.9)	Non-effector
Fov7_sca04_0249-T1	-	-	Y (0.962)	Non-effector
Fov7_sca04_0263-T1	-	-	Y (0.9)	Non-effector
Fov7_sca04_0264-T1	-	-	Y (0.856)	Non-effector
Fov7_sca04_0297-T1	Y (0.559)	-	-	Cytoplasmic effector
Fov7_sca04_0306-T1	-	Y (0.516)	-	Apoplastic effector
Fov7_sca04_0311-T1	-	-	Y (0.914)	Non-effector
Fov7_sca04_0312-T1	-	-	Y (0.947)	Non-effector
Fov7_sca04_0315-T1	Y (0.828)	-	-	Cytoplasmic effector
Fov7_sca04_0316-T1	-	Y (0.787)	-	Apoplastic effector
Fov7_sca04_0324-T1	-	-	Y (0.795)	Non-effector
Fov7_sca04_0327-T1	-	Y (0.828)	-	Apoplastic effector
Fov7_sca04_0329-T1	Y (0.956)	Y (0.732)	-	Cytoplasmic/apoplastic effector
Fov7_sca04_0335-T1	-	Y (0.725)	-	Apoplastic effector
Fov7_sca04_0344-T1	-	-	Y (0.752)	Non-effector
Fov7_sca04_0360-T1	-	-	Y (0.613)	Non-effector
Fov7_sca04_0361-T1	-	-	Y (0.525)	Non-effector
Fov7_sca04_0375-T1	Y (0.85)	Y (0.926)	-	Apoplastic/cytoplasmic effector
Fov7_sca04_0385-T1	-	Y (0.86)	-	Apoplastic effector
Fov7_sca04_0388-T1	Y (0.762)	Y (0.701)	-	Cytoplasmic/apoplastic effector
Fov7_sca04_0394-T1	-	-	Y (0.64)	Non-effector
Fov7_sca04_0399-T1	-	Y (0.633)	-	Apoplastic effector
Fov7_sca04_0410-T1	Y (0.9)	Y (0.613)	-	Cytoplasmic/apoplastic effector
Fov7_sca04_0412-T1	-	-	Y (0.507)	Non-effector
Fov7_sca04_0421-T1	-	-	Y (0.968)	Non-effector
Fov7_sca04_0423-T1	-	Y (0.954)	-	Apoplastic effector
Fov7_sca04_0444-T1	-	Y (0.823)	-	Apoplastic effector
Fov7_sca04_0445-T1	-	-	Y (0.76)	Non-effector
Fov7_sca04_0450-T1	-	-	Y (0.628)	Non-effector
Fov7_sca04_0451-T1	-	-	Y (0.846)	Non-effector
Fov7_sca04_0487-T1	-	-	Y (0.605)	Non-effector
Fov7_sca04_0488-T1	-	-	Y (0.72)	Non-effector
Fov7_sca04_0495-T1	-	-	Y (0.834)	Non-effector
Fov7_sca04_0497-T1	-	-	Y (0.77)	Non-effector
Fov7_sca04_0506-T1	-	-	Y (0.598)	Non-effector
Fov7_sca04_0511-T1	-	Y (0.657)	-	Apoplastic effector
Fov7_sca04_0516-T1	-	-	Y (0.901)	Non-effector
Fov7_sca04_0517-T1	-	-	Y (0.841)	Non-effector
Fov7_sca04_0524-T1	-	-	Y (0.702)	Non-effector
Fov7_sca04_0530-T1	-	-	Y (0.862)	Non-effector
Fov7_sca04_0537-T1	-	-	Y (0.956)	Non-effector
Fov7_sca04_0552-T1	-	Y (0.972)	-	Apoplastic effector
Fov7_sca04_0553-T1	-	Y (0.679)	-	Apoplastic effector
Fov7_sca04_0554-T1	-	-	Y (0.954)	Non-effector
Fov7_sca04_0592-T1	Y (0.834)	Y (0.654)	-	Cytoplasmic/apoplastic effector
Fov7_sca04_0600-T1	-	Y (0.517)	-	Apoplastic effector
Fov7_sca04_0603-T1	Y (0.861)	-	-	Cytoplasmic effector
Fov7_sca04_0615-T1	-	-	Y (0.562)	Non-effector
Fov7_sca04_0631-T1	-	Y (0.642)	-	Apoplastic effector
Fov7_sca04_0659-T1	-	-	Y (0.926)	Non-effector
Fov7_sca04_0670-T1	-	-	Y (0.917)	Non-effector
Fov7_sca04_0679-T1	Y (0.733)	Y (0.561)	-	Cytoplasmic/apoplastic effector
Fov7_sca04_0681-T1	-	-	Y (0.539)	Non-effector
Fov7_sca04_0683-T1	-	Y (0.55)	-	Apoplastic effector
Fov7_sca04_0684-T1	-	-	Y (0.854)	Non-effector
Fov7_sca04_0698-T1	-	Y (0.599)	-	Apoplastic effector
Fov7_sca04_0841-T1	-	Y (0.923)	-	Apoplastic effector
Fov7_sca04_0842-T1	Y (0.718)	-	-	Cytoplasmic effector
Fov7_sca04_0857-T1	-	-	Y (0.583)	Non-effector
Fov7_sca04_0870-T1	-	-	Y (0.534)	Non-effector
Fov7_sca04_0889-T1	Y (0.563)	Y (0.849)	-	Apoplastic/cytoplasmic effector
Fov7_sca04_0890-T1	-	-	Y (0.596)	Non-effector
Fov7_sca04_0907-T1	-	-	Y (0.854)	Non-effector
Fov7_sca04_0911-T1	Y (0.563)	Y (0.849)	-	Apoplastic/cytoplasmic effector
Fov7_sca04_0912-T1	-	-	Y (0.509)	Non-effector
Fov7_sca04_0918-T1	-	Y (0.888)	-	Apoplastic effector
Fov7_sca04_0923-T1	-	Y (0.888)	-	Apoplastic effector
Fov7_sca04_0927-T1	-	Y (0.821)	-	Apoplastic effector
Fov7_sca04_0934-T1	Y (0.563)	Y (0.849)	-	Apoplastic/cytoplasmic effector
Fov7_sca04_0935-T1	-	-	Y (0.509)	Non-effector
Fov7_sca04_0959-T1	Y (0.755)	-	-	Cytoplasmic effector
Fov7_sca04_1017-T1	-	Y (0.611)	-	Apoplastic effector
Fov7_sca04_1033-T1	-	-	Y (0.77)	Non-effector
Fov7_sca04_1047-T1	-	-	Y (0.799)	Non-effector
Fov7_sca04_1061-T1	-	-	Y (0.574)	Non-effector
Fov7_sca04_1062-T1	Y (0.563)	Y (0.849)	-	Apoplastic/cytoplasmic effector
Fov7_sca04_1086-T1	-	-	Y (0.854)	Non-effector
Fov7_sca04_1092-T1	-	Y (0.917)	-	Apoplastic effector
Fov7_sca04_1101-T1	-	-	Y (0.554)	Non-effector
Fov7_sca04_1103-T1	Y (0.821)	Y (0.641)	-	Cytoplasmic/apoplastic effector
Fov7_sca04_1106-T1	Y (0.782)	Y (0.632)	-	Cytoplasmic/apoplastic effector
Fov7_sca04_1108-T1	-	Y (0.821)	-	Apoplastic effector
Fov7_sca04_1116-T1	-	Y (0.632)	-	Apoplastic effector
Fov7_sca04_1185-T1	Y (0.515)	Y (0.579)	-	Apoplastic/cytoplasmic effector
Fov7_sca04_1201-T1	Y (0.542)	-	-	Cytoplasmic effector
Fov7_sca04_1215-T1	-	-	Y (0.745)	Non-effector
Fov7_sca04_1241-T1	-	-	Y (0.544)	Non-effector
Fov7_sca04_1280-T1	Y (0.503)	-	-	Cytoplasmic effector
Fov7_sca04_1297-T1	-	-	Y (0.79)	Non-effector
Fov7_sca04_1314-T1	-	-	Y (0.909)	Non-effector
Fov7_sca05_0049-T1	-	-	Y (0.501)	Non-effector
Fov7_sca05_0105-T1	Y (0.884)	Y (0.934)	-	Apoplastic/cytoplasmic effector
Fov7_sca05_0111-T1	-	Y (0.787)	-	Apoplastic effector
Fov7_sca05_0122-T1	Y (0.871)	Y (0.78)	-	Cytoplasmic/apoplastic effector
Fov7_sca05_0126-T1	-	-	Y (0.679)	Non-effector
Fov7_sca05_0131-T1	-	-	Y (0.706)	Non-effector
Fov7_sca05_0142-T1	-	-	Y (0.869)	Non-effector
Fov7_sca05_0150-T1	Y (0.504)	-	-	Cytoplasmic effector
Fov7_sca05_0161-T1	-	-	Y (0.857)	Non-effector
Fov7_sca05_0183-T1	-	-	Y (0.796)	Non-effector
Fov7_sca05_0184-T1	Y (0.578)	-	-	Cytoplasmic effector
Fov7_sca05_0194-T1	-	Y (0.872)	-	Apoplastic effector
Fov7_sca05_0196-T1	-	-	Y (0.756)	Non-effector
Fov7_sca05_0199-T1	-	-	Y (0.553)	Non-effector
Fov7_sca05_0227-T1	Y (0.596)	Y (0.949)	-	Apoplastic/cytoplasmic effector
Fov7_sca05_0241-T1	-	-	Y (0.843)	Non-effector
Fov7_sca05_0250-T1	-	-	Y (0.519)	Non-effector
Fov7_sca05_0268-T1	Y (0.601)	-	-	Cytoplasmic effector
Fov7_sca05_0269-T1	Y (0.718)	Y (0.573)	-	Cytoplasmic/apoplastic effector
Fov7_sca05_0288-T1	Y (0.537)	Y (0.738)	-	Apoplastic/cytoplasmic effector
Fov7_sca05_0322-T1	-	-	Y (0.873)	Non-effector
Fov7_sca05_0338-T1	-	-	Y (0.944)	Non-effector
Fov7_sca05_0374-T1	-	-	Y (0.786)	Non-effector
Fov7_sca05_0378-T1	Y (0.818)	-	-	Cytoplasmic effector
Fov7_sca05_0381-T1	-	-	Y (0.909)	Non-effector
Fov7_sca05_0466-T1	-	-	Y (0.91)	Non-effector
Fov7_sca05_0472-T1	Y (0.893)	-	-	Cytoplasmic effector
Fov7_sca05_0498-T1	-	Y (0.815)	-	Apoplastic effector
Fov7_sca05_0539-T1	-	-	Y (0.813)	Non-effector
Fov7_sca05_0562-T1	-	-	Y (0.986)	Non-effector
Fov7_sca05_0572-T1	-	Y (0.632)	-	Apoplastic effector
Fov7_sca05_0583-T1	Y (0.511)	Y (0.796)	-	Apoplastic/cytoplasmic effector
Fov7_sca05_0584-T1	-	-	Y (0.852)	Non-effector
Fov7_sca05_0585-T1	Y (0.556)	-	-	Cytoplasmic effector
Fov7_sca05_0611-T1	-	-	Y (0.707)	Non-effector
Fov7_sca05_0612-T1	-	-	Y (0.83)	Non-effector
Fov7_sca05_0643-T1	-	-	Y (0.71)	Non-effector
Fov7_sca05_0723-T1	Y (0.565)	-	-	Cytoplasmic effector
Fov7_sca05_0756-T1	Y (0.807)	-	-	Cytoplasmic effector
Fov7_sca05_0866-T1	Y (0.709)	-	-	Cytoplasmic effector
Fov7_sca05_0890-T1	-	Y (0.616)	-	Apoplastic effector
Fov7_sca05_1081-T1	Y (0.641)	-	-	Cytoplasmic effector
Fov7_sca05_1109-T1	-	Y (0.886)	-	Apoplastic effector
Fov7_sca05_1163-T1	Y (0.526)	-	-	Cytoplasmic effector
Fov7_sca05_1185-T1	Y (0.575)	Y (0.99)	-	Apoplastic/cytoplasmic effector
Fov7_sca05_1228-T1	-	Y (0.671)	-	Apoplastic effector
Fov7_sca05_1278-T1	-	-	Y (0.879)	Non-effector
Fov7_sca05_1297-T1	-	-	Y (0.778)	Non-effector
Fov7_sca05_1311-T1	Y (0.624)	-	-	Cytoplasmic effector
Fov7_sca05_1315-T1	-	-	Y (0.926)	Non-effector
Fov7_sca05_1328-T1	-	-	Y (0.717)	Non-effector
Fov7_sca05_1332-T1	Y (0.656)	Y (0.768)	-	Apoplastic/cytoplasmic effector
Fov7_sca05_1333-T1	Y (0.865)	-	-	Cytoplasmic effector
Fov7_sca05_1342-T1	-	-	Y (0.665)	Non-effector
Fov7_sca05_1360-T1	-	-	Y (0.9)	Non-effector
Fov7_sca05_1401-T1	-	-	Y (0.53)	Non-effector
Fov7_sca05_1437-T1	-	Y (0.519)	-	Apoplastic effector
Fov7_sca05_1450-T1	-	-	Y (0.76)	Non-effector
Fov7_sca05_1463-T1	Y (0.821)	Y (0.926)	-	Apoplastic/cytoplasmic effector
Fov7_sca05_1469-T1	-	-	Y (0.836)	Non-effector
Fov7_sca05_1470-T1	-	-	Y (0.794)	Non-effector
Fov7_sca05_1472-T1	-	-	Y (0.83)	Non-effector
Fov7_sca05_1479-T1	-	-	Y (0.741)	Non-effector
Fov7_sca05_1489-T1	-	-	Y (0.539)	Non-effector
Fov7_sca05_1491-T1	-	Y (0.869)	-	Apoplastic effector
Fov7_sca05_1493-T1	Y (0.741)	Y (0.705)	-	Cytoplasmic/apoplastic effector
Fov7_sca05_1504-T1	-	-	Y (0.7)	Non-effector
Fov7_sca05_1507-T1	-	Y (0.892)	-	Apoplastic effector
Fov7_sca05_1551-T1	-	Y (0.959)	-	Apoplastic effector
Fov7_sca05_1603-T1	Y (0.61)	Y (0.897)	-	Apoplastic/cytoplasmic effector
Fov7_sca05_1657-T1	-	Y (0.507)	-	Apoplastic effector
Fov7_sca05_1658-T1	Y (0.725)	Y (0.92)	-	Apoplastic/cytoplasmic effector
Fov7_sca05_1660-T1	-	-	Y (0.885)	Non-effector
Fov7_sca05_1661-T1	-	-	Y (0.617)	Non-effector
Fov7_sca05_1680-T1	-	Y (0.799)	-	Apoplastic effector
Fov7_sca05_1705-T1	-	-	Y (0.922)	Non-effector
Fov7_sca06_0009-T1	-	-	Y (0.799)	Non-effector
Fov7_sca06_0011-T1	-	-	Y (0.761)	Non-effector
Fov7_sca06_0024-T1	-	Y (0.861)	-	Apoplastic effector
Fov7_sca06_0032-T1	Y (0.592)	Y (0.734)	-	Apoplastic/cytoplasmic effector
Fov7_sca06_0038-T1	-	-	Y (0.732)	Non-effector
Fov7_sca06_0049-T1	-	Y (0.552)	-	Apoplastic effector
Fov7_sca06_0054-T1	-	-	Y (0.625)	Non-effector
Fov7_sca06_0055-T1	-	-	Y (0.881)	Non-effector
Fov7_sca06_0073-T1	-	-	Y (0.52)	Non-effector
Fov7_sca06_0074-T1	-	-	Y (0.892)	Non-effector
Fov7_sca06_0097-T1	-	Y (0.519)	-	Apoplastic effector
Fov7_sca06_0114-T1	-	Y (0.555)	-	Apoplastic effector
Fov7_sca06_0125-T1	-	-	Y (0.829)	Non-effector
Fov7_sca06_0128-T1	-	-	Y (0.694)	Non-effector
Fov7_sca06_0129-T1	-	-	Y (0.832)	Non-effector
Fov7_sca06_0130-T1	-	Y (0.548)	-	Apoplastic effector
Fov7_sca06_0159-T1	-	-	Y (0.834)	Non-effector
Fov7_sca06_0160-T1	-	-	Y (0.554)	Non-effector
Fov7_sca06_0176-T1	-	Y (0.568)	-	Apoplastic effector
Fov7_sca06_0178-T1	-	-	Y (0.838)	Non-effector
Fov7_sca06_0242-T1	-	-	Y (0.72)	Non-effector
Fov7_sca06_0264-T1	-	-	Y (0.76)	Non-effector
Fov7_sca06_0273-T1	-	-	Y (0.509)	Non-effector
Fov7_sca06_0274-T1	-	-	Y (0.742)	Non-effector
Fov7_sca06_0304-T1	-	-	Y (0.644)	Non-effector
Fov7_sca06_0411-T1	Y (0.605)	Y (0.593)	-	Cytoplasmic/apoplastic effector
Fov7_sca06_0449-T1	-	-	Y (0.928)	Non-effector
Fov7_sca06_0455-T1	Y (0.59)	-	-	Cytoplasmic effector
Fov7_sca06_0540-T1	Y (0.584)	-	-	Cytoplasmic effector
Fov7_sca06_0684-T1	-	-	Y (0.741)	Non-effector
Fov7_sca06_0689-T1	-	-	Y (0.847)	Non-effector
Fov7_sca06_0710-T1	-	-	Y (0.672)	Non-effector
Fov7_sca06_0770-T1	-	Y (0.562)	-	Apoplastic effector
Fov7_sca06_0785-T1	Y (0.561)	Y (0.593)	-	Apoplastic/cytoplasmic effector
Fov7_sca06_0858-T1	-	-	Y (0.918)	Non-effector
Fov7_sca06_0868-T1	-	-	Y (0.583)	Non-effector
Fov7_sca06_0916-T1	Y (0.83)	-	-	Cytoplasmic effector
Fov7_sca06_0932-T1	Y (0.565)	-	-	Cytoplasmic effector
Fov7_sca06_0961-T1	Y (0.658)	-	-	Cytoplasmic effector
Fov7_sca06_0989-T1	-	-	Y (0.9)	Non-effector
Fov7_sca06_1037-T1	-	-	Y (0.677)	Non-effector
Fov7_sca06_1067-T1	-	-	Y (0.921)	Non-effector
Fov7_sca06_1087-T1	-	-	Y (0.753)	Non-effector
Fov7_sca06_1105-T1	-	Y (0.697)	-	Apoplastic effector
Fov7_sca06_1109-T1	-	-	Y (0.72)	Non-effector
Fov7_sca06_1116-T1	-	-	Y (0.65)	Non-effector
Fov7_sca06_1147-T1	-	-	Y (0.828)	Non-effector
Fov7_sca06_1171-T1	-	-	Y (0.558)	Non-effector
Fov7_sca06_1172-T1	-	Y (0.53)	-	Apoplastic effector
Fov7_sca06_1244-T1	-	-	Y (0.631)	Non-effector
Fov7_sca06_1263-T1	-	-	Y (0.751)	Non-effector
Fov7_sca06_1292-T1	-	-	Y (0.665)	Non-effector
Fov7_sca06_1331-T1	-	-	Y (0.551)	Non-effector
Fov7_sca06_1339-T1	Y (0.588)	Y (0.733)	-	Apoplastic/cytoplasmic effector
Fov7_sca06_1345-T1	-	-	Y (0.677)	Non-effector
Fov7_sca06_1352-T1	-	Y (0.622)	-	Apoplastic effector
Fov7_sca06_1357-T1	-	Y (0.724)	-	Apoplastic effector
Fov7_sca06_1358-T1	-	-	Y (0.655)	Non-effector
Fov7_sca06_1366-T1	-	-	Y (0.569)	Non-effector
Fov7_sca06_1386-T1	-	Y (0.955)	-	Apoplastic effector
Fov7_sca06_1390-T1	-	Y (0.517)	-	Apoplastic effector
Fov7_sca06_1395-T1	-	-	Y (0.868)	Non-effector
Fov7_sca06_1402-T1	-	-	Y (0.832)	Non-effector
Fov7_sca06_1416-T1	-	-	Y (0.897)	Non-effector
Fov7_sca06_1421-T1	-	-	Y (0.95)	Non-effector
Fov7_sca06_1423-T1	-	-	Y (0.904)	Non-effector
Fov7_sca06_1424-T1	-	Y (0.606)	-	Apoplastic effector
Fov7_sca06_1428-T1	-	Y (0.79)	-	Apoplastic effector
Fov7_sca06_1429-T1	Y (0.643)	-	-	Cytoplasmic effector
Fov7_sca06_1430-T1	-	-	Y (0.735)	Non-effector
Fov7_sca06_1437-T1	-	-	Y (0.894)	Non-effector
Fov7_sca06_1438-T1	-	-	Y (0.602)	Non-effector
Fov7_sca06_1442-T1	Y (0.844)	Y (0.931)	-	Apoplastic/cytoplasmic effector
Fov7_sca06_1446-T1	-	-	Y (0.899)	Non-effector
Fov7_sca06_1452-T1	-	-	Y (0.934)	Non-effector
Fov7_sca06_1456-T1	Y (0.552)	-	-	Cytoplasmic effector
Fov7_sca06_1469-T1	Y (0.641)	Y (0.68)	-	Apoplastic/cytoplasmic effector
Fov7_sca06_1475-T1	Y (0.673)	Y (0.634)	-	Cytoplasmic/apoplastic effector
Fov7_sca06_1500-T1	-	-	Y (0.522)	Non-effector
Fov7_sca06_1502-T1	-	-	Y (0.641)	Non-effector
Fov7_sca06_1503-T1	-	Y (0.755)	-	Apoplastic effector
Fov7_sca06_1521-T1	-	-	Y (0.619)	Non-effector
Fov7_sca06_1522-T1	Y (0.948)	-	-	Cytoplasmic effector
Fov7_sca06_1563-T1	-	-	Y (0.817)	Non-effector
Fov7_sca06_1564-T1	Y (0.675)	-	-	Cytoplasmic effector
Fov7_sca06_1566-T1	-	-	Y (0.889)	Non-effector
Fov7_sca06_1567-T1	-	Y (0.757)	-	Apoplastic effector
Fov7_sca06_1571-T1	Y (0.539)	Y (0.968)	-	Apoplastic/cytoplasmic effector
Fov7_sca06_1584-T1	-	-	Y (0.787)	Non-effector
Fov7_sca06_1598-T1	-	-	Y (0.826)	Non-effector
Fov7_sca06_1611-T1	Y (0.58)	Y (0.858)	-	Apoplastic/cytoplasmic effector
Fov7_sca06_1622-T1	Y (0.748)	-	-	Cytoplasmic effector
Fov7_sca06_1644-T1	-	Y (0.741)	-	Apoplastic effector
Fov7_sca06_1646-T1	-	-	Y (0.685)	Non-effector
Fov7_sca06_1649-T1	-	-	Y (0.929)	Non-effector
Fov7_sca06_1661-T1	Y (0.802)	Y (0.621)	-	Cytoplasmic/apoplastic effector
Fov7_sca07_0006-T1	-	-	Y (0.617)	Non-effector
Fov7_sca07_0012-T1	-	Y (0.592)	-	Apoplastic effector
Fov7_sca07_0020-T1	-	-	Y (0.97)	Non-effector
Fov7_sca07_0032-T1	-	-	Y (0.74)	Non-effector
Fov7_sca07_0033-T1	-	-	Y (0.775)	Non-effector
Fov7_sca07_0039-T1	-	-	Y (0.878)	Non-effector
Fov7_sca07_0043-T1	-	-	Y (0.899)	Non-effector
Fov7_sca07_0049-T1	-	-	Y (0.988)	Non-effector
Fov7_sca07_0053-T1	-	-	Y (0.927)	Non-effector
Fov7_sca07_0054-T1	-	-	Y (0.779)	Non-effector
Fov7_sca07_0055-T1	-	Y (0.647)	-	Apoplastic effector
Fov7_sca07_0062-T1	-	Y (0.843)	-	Apoplastic effector
Fov7_sca07_0063-T1	-	-	Y (0.746)	Non-effector
Fov7_sca07_0093-T1	-	-	Y (0.524)	Non-effector
Fov7_sca07_0094-T1	-	Y (0.667)	-	Apoplastic effector
Fov7_sca07_0098-T1	-	Y (0.778)	-	Apoplastic effector
Fov7_sca07_0099-T1	-	-	Y (0.506)	Non-effector
Fov7_sca07_0100-T1	-	-	Y (0.895)	Non-effector
Fov7_sca07_0115-T1	-	-	Y (0.828)	Non-effector
Fov7_sca07_0116-T1	-	-	Y (0.899)	Non-effector
Fov7_sca07_0122-T1	-	-	Y (0.626)	Non-effector
Fov7_sca07_0132-T1	-	Y (0.888)	-	Apoplastic effector
Fov7_sca07_0134-T1	-	-	Y (0.928)	Non-effector
Fov7_sca07_0139-T1	Y (0.713)	Y (0.592)	-	Cytoplasmic/apoplastic effector
Fov7_sca07_0143-T1	-	Y (0.598)	-	Apoplastic effector
Fov7_sca07_0145-T1	-	-	Y (0.879)	Non-effector
Fov7_sca07_0161-T1	-	Y (0.512)	-	Apoplastic effector
Fov7_sca07_0162-T1	-	-	Y (0.862)	Non-effector
Fov7_sca07_0163-T1	-	-	Y (0.935)	Non-effector
Fov7_sca07_0176-T1	Y (0.671)	Y (0.65)	-	Cytoplasmic/apoplastic effector
Fov7_sca07_0179-T1	-	-	Y (0.928)	Non-effector
Fov7_sca07_0189-T1	Y (0.54)	-	-	Cytoplasmic effector
Fov7_sca07_0199-T1	-	-	Y (0.961)	Non-effector
Fov7_sca07_0213-T1	-	-	Y (0.933)	Non-effector
Fov7_sca07_0216-T1	Y (0.894)	Y (0.77)	-	Cytoplasmic/apoplastic effector
Fov7_sca07_0217-T1	-	-	Y (0.716)	Non-effector
Fov7_sca07_0230-T1	Y (0.568)	Y (0.681)	-	Apoplastic/cytoplasmic effector
Fov7_sca07_0239-T1	Y (0.667)	-	-	Cytoplasmic effector
Fov7_sca07_0284-T1	Y (0.674)	Y (0.989)	-	Apoplastic/cytoplasmic effector
Fov7_sca07_0285-T1	-	-	Y (0.701)	Non-effector
Fov7_sca07_0287-T1	Y (0.541)	-	-	Cytoplasmic effector
Fov7_sca07_0290-T1	-	-	Y (0.704)	Non-effector
Fov7_sca07_0315-T1	-	-	Y (0.521)	Non-effector
Fov7_sca07_0327-T1	-	Y (0.737)	-	Apoplastic effector
Fov7_sca07_0328-T1	-	-	Y (0.871)	Non-effector
Fov7_sca07_0345-T1	-	-	Y (0.949)	Non-effector
Fov7_sca07_0358-T1	-	-	Y (0.649)	Non-effector
Fov7_sca07_0375-T1	-	-	Y (0.88)	Non-effector
Fov7_sca07_0430-T1	-	-	Y (0.856)	Non-effector
Fov7_sca07_0440-T1	-	-	Y (0.765)	Non-effector
Fov7_sca07_0587-T1	-	-	Y (0.909)	Non-effector
Fov7_sca07_0638-T1	-	-	Y (0.866)	Non-effector
Fov7_sca07_0646-T1	-	-	Y (0.922)	Non-effector
Fov7_sca07_0690-T1	Y (0.543)	Y (0.513)	-	Cytoplasmic/apoplastic effector
Fov7_sca07_0725-T1	-	Y (0.59)	-	Apoplastic effector
Fov7_sca07_0726-T1	Y (0.517)	-	-	Cytoplasmic effector
Fov7_sca07_0865-T1	-	Y (0.622)	-	Apoplastic effector
Fov7_sca07_0974-T1	-	-	Y (0.844)	Non-effector
Fov7_sca07_0976-T1	Y (0.543)	-	-	Cytoplasmic effector
Fov7_sca07_1084-T1	-	-	Y (0.732)	Non-effector
Fov7_sca07_1086-T1	Y (0.52)	-	-	Cytoplasmic effector
Fov7_sca07_1158-T1	-	Y (0.692)	-	Apoplastic effector
Fov7_sca07_1220-T1	-	-	Y (0.943)	Non-effector
Fov7_sca07_1235-T1	-	-	Y (0.726)	Non-effector
Fov7_sca07_1253-T1	Y (0.843)	-	-	Cytoplasmic effector
Fov7_sca07_1279-T1	-	Y (0.976)	-	Apoplastic effector
Fov7_sca07_1299-T1	-	-	Y (0.693)	Non-effector
Fov7_sca07_1316-T1	-	-	Y (0.664)	Non-effector
Fov7_sca07_1320-T1	-	-	Y (0.606)	Non-effector
Fov7_sca07_1331-T1	-	-	Y (0.524)	Non-effector
Fov7_sca07_1332-T1	-	Y (0.888)	-	Apoplastic effector
Fov7_sca07_1334-T1	Y (0.873)	-	-	Cytoplasmic effector
Fov7_sca07_1355-T1	-	-	Y (0.833)	Non-effector
Fov7_sca07_1376-T1	-	-	Y (0.705)	Non-effector
Fov7_sca07_1377-T1	-	-	Y (0.594)	Non-effector
Fov7_sca07_1381-T1	-	-	Y (0.731)	Non-effector
Fov7_sca07_1387-T1	-	-	Y (0.827)	Non-effector
Fov7_sca07_1412-T1	-	-	Y (0.842)	Non-effector
Fov7_sca08_0012-T1	-	-	Y (0.628)	Non-effector
Fov7_sca08_0068-T1	-	Y (0.616)	-	Apoplastic effector
Fov7_sca08_0091-T1	-	-	Y (0.627)	Non-effector
Fov7_sca08_0092-T1	-	-	Y (0.755)	Non-effector
Fov7_sca08_0131-T1	-	-	Y (0.876)	Non-effector
Fov7_sca08_0177-T1	-	-	Y (0.919)	Non-effector
Fov7_sca08_0191-T1	-	-	Y (0.882)	Non-effector
Fov7_sca08_0202-T1	-	-	Y (0.571)	Non-effector
Fov7_sca08_0273-T1	-	-	Y (0.82)	Non-effector
Fov7_sca08_0274-T1	-	-	Y (0.587)	Non-effector
Fov7_sca08_0304-T1	-	-	Y (0.766)	Non-effector
Fov7_sca08_0339-T1	-	-	Y (0.535)	Non-effector
Fov7_sca08_0363-T1	Y (0.639)	Y (0.553)	-	Cytoplasmic/apoplastic effector
Fov7_sca08_0377-T1	-	Y (0.516)	-	Apoplastic effector
Fov7_sca08_0403-T1	-	Y (0.701)	-	Apoplastic effector
Fov7_sca08_0404-T1	Y (0.861)	Y (0.79)	-	Cytoplasmic/apoplastic effector
Fov7_sca08_0410-T1	-	Y (0.922)	-	Apoplastic effector
Fov7_sca08_0411-T1	Y (0.59)	Y (0.799)	-	Apoplastic/cytoplasmic effector
Fov7_sca08_0471-T1	-	-	Y (0.612)	Non-effector
Fov7_sca08_0479-T1	-	-	Y (0.696)	Non-effector
Fov7_sca08_0482-T1	-	-	Y (0.961)	Non-effector
Fov7_sca08_0496-T1	-	-	Y (0.543)	Non-effector
Fov7_sca08_0501-T1	-	-	Y (0.842)	Non-effector
Fov7_sca08_0502-T1	-	-	Y (0.825)	Non-effector
Fov7_sca08_0526-T1	-	-	Y (0.78)	Non-effector
Fov7_sca08_0536-T1	-	-	Y (0.645)	Non-effector
Fov7_sca08_0538-T1	-	-	Y (0.849)	Non-effector
Fov7_sca08_0548-T1	-	-	Y (0.614)	Non-effector
Fov7_sca08_0551-T1	-	-	Y (0.811)	Non-effector
Fov7_sca08_0622-T1	-	-	Y (0.82)	Non-effector
Fov7_sca08_0623-T1	-	-	Y (0.587)	Non-effector
Fov7_sca08_0638-T1	-	-	Y (0.779)	Non-effector
Fov7_sca08_0645-T1	-	-	Y (0.893)	Non-effector
Fov7_sca08_0703-T1	-	Y (0.804)	-	Apoplastic effector
Fov7_sca08_0758-T1	-	-	Y (0.707)	Non-effector
Fov7_sca08_0820-T1	-	Y (0.788)	-	Apoplastic effector
Fov7_sca09_0021-T1	-	Y (0.602)	-	Apoplastic effector
Fov7_sca09_0032-T1	-	-	Y (0.514)	Non-effector
Fov7_sca09_0036-T1	-	-	Y (0.962)	Non-effector
Fov7_sca09_0042-T1	-	-	Y (0.892)	Non-effector
Fov7_sca09_0046-T1	-	Y (0.564)	-	Apoplastic effector
Fov7_sca09_0049-T1	-	-	Y (0.837)	Non-effector
Fov7_sca09_0058-T1	-	-	Y (0.644)	Non-effector
Fov7_sca09_0078-T1	Y (0.555)	-	-	Cytoplasmic effector
Fov7_sca09_0089-T1	-	-	Y (0.81)	Non-effector
Fov7_sca09_0090-T1	Y (0.663)	Y (0.888)	-	Apoplastic/cytoplasmic effector
Fov7_sca09_0095-T1	-	-	Y (0.87)	Non-effector
Fov7_sca09_0102-T1	-	Y (0.722)	-	Apoplastic effector
Fov7_sca09_0108-T1	-	-	Y (0.677)	Non-effector
Fov7_sca09_0113-T1	Y (0.947)	Y (0.722)	-	Cytoplasmic/apoplastic effector
Fov7_sca09_0114-T1	-	-	Y (0.614)	Non-effector
Fov7_sca09_0116-T1	-	-	Y (0.611)	Non-effector
Fov7_sca09_0140-T1	-	Y (0.651)	-	Apoplastic effector
Fov7_sca09_0143-T1	-	-	Y (0.726)	Non-effector
Fov7_sca09_0144-T1	-	-	Y (0.733)	Non-effector
Fov7_sca09_0154-T1	-	-	Y (0.715)	Non-effector
Fov7_sca09_0174-T1	Y (0.686)	-	-	Cytoplasmic effector
Fov7_sca09_0223-T1	Y (0.528)	Y (0.653)	-	Apoplastic/cytoplasmic effector
Fov7_sca09_0227-T1	-	Y (0.682)	-	Apoplastic effector
Fov7_sca09_0297-T1	-	-	Y (0.887)	Non-effector
Fov7_sca09_0346-T1	-	-	Y (0.762)	Non-effector
Fov7_sca09_0382-T1	Y (0.898)	Y (0.917)	-	Apoplastic/cytoplasmic effector
Fov7_sca09_0384-T1	-	-	Y (0.776)	Non-effector
Fov7_sca09_0392-T1	-	-	Y (0.892)	Non-effector
Fov7_sca09_0415-T1	-	Y (0.533)	-	Apoplastic effector
Fov7_sca09_0432-T1	-	-	Y (0.538)	Non-effector
Fov7_sca09_0448-T1	Y (0.912)	-	-	Cytoplasmic effector
Fov7_sca09_0506-T1	-	-	Y (0.65)	Non-effector
Fov7_sca09_0552-T1	-	-	Y (0.879)	Non-effector
Fov7_sca09_0580-T1	-	-	Y (0.875)	Non-effector
Fov7_sca09_0728-T1	Y (0.632)	-	-	Cytoplasmic effector
Fov7_sca09_0732-T1	-	Y (0.625)	-	Apoplastic effector
Fov7_sca09_0747-T1	-	-	Y (0.859)	Non-effector
Fov7_sca09_0752-T1	-	-	Y (0.987)	Non-effector
Fov7_sca09_0758-T1	-	-	Y (0.795)	Non-effector
Fov7_sca09_0812-T1	-	-	Y (0.558)	Non-effector
Fov7_sca09_0864-T1	-	-	Y (0.827)	Non-effector
Fov7_sca09_0876-T1	-	-	Y (0.781)	Non-effector
Fov7_sca09_0893-T1	-	-	Y (0.901)	Non-effector
Fov7_sca09_0908-T1	Y (0.816)	Y (0.706)	-	Cytoplasmic/apoplastic effector
Fov7_sca09_0915-T1	Y (0.55)	Y (0.935)	-	Apoplastic/cytoplasmic effector
Fov7_sca09_0923-T1	-	-	Y (0.73)	Non-effector
Fov7_sca09_0982-T1	Y (0.887)	Y (0.521)	-	Cytoplasmic/apoplastic effector
Fov7_sca09_1009-T1	-	-	Y (0.609)	Non-effector
Fov7_sca09_1074-T1	-	-	Y (0.866)	Non-effector
Fov7_sca09_1086-T1	-	-	Y (0.929)	Non-effector
Fov7_sca09_1091-T1	-	-	Y (0.792)	Non-effector
Fov7_sca09_1117-T1	-	Y (0.898)	-	Apoplastic effector
Fov7_sca09_1132-T1	-	-	Y (0.743)	Non-effector
Fov7_sca09_1137-T1	-	-	Y (0.807)	Non-effector
Fov7_sca09_1139-T1	-	-	Y (0.552)	Non-effector
Fov7_sca09_1141-T1	Y (0.865)	-	-	Cytoplasmic effector
Fov7_sca09_1144-T1	-	Y (0.548)	-	Apoplastic effector
Fov7_sca09_1145-T1	-	Y (0.773)	-	Apoplastic effector
Fov7_sca09_1156-T1	-	-	Y (0.73)	Non-effector
Fov7_sca09_1182-T1	-	-	Y (0.891)	Non-effector
Fov7_sca09_1189-T1	-	-	Y (0.929)	Non-effector
Fov7_sca09_1190-T1	-	-	Y (0.863)	Non-effector
Fov7_sca09_1195-T1	-	-	Y (0.9)	Non-effector
Fov7_sca10_0019-T1	-	-	Y (0.904)	Non-effector
Fov7_sca10_0020-T1	-	-	Y (0.899)	Non-effector
Fov7_sca10_0029-T1	-	Y (0.716)	-	Apoplastic effector
Fov7_sca10_0045-T1	-	-	Y (0.65)	Non-effector
Fov7_sca10_0046-T1	-	-	Y (0.862)	Non-effector
Fov7_sca10_0053-T1	-	Y (0.529)	-	Apoplastic effector
Fov7_sca10_0057-T1	-	-	Y (0.933)	Non-effector
Fov7_sca10_0094-T1	-	-	Y (0.703)	Non-effector
Fov7_sca10_0137-T1	-	Y (0.837)	-	Apoplastic effector
Fov7_sca10_0140-T1	-	-	Y (0.585)	Non-effector
Fov7_sca10_0144-T1	Y (0.626)	Y (0.774)	-	Apoplastic/cytoplasmic effector
Fov7_sca10_0154-T1	Y (0.78)	-	-	Cytoplasmic effector
Fov7_sca10_0192-T1	-	-	Y (0.611)	Non-effector
Fov7_sca10_0199-T1	-	-	Y (0.752)	Non-effector
Fov7_sca10_0202-T1	Y (0.631)	Y (0.52)	-	Cytoplasmic/apoplastic effector
Fov7_sca10_0217-T1	-	-	Y (0.772)	Non-effector
Fov7_sca10_0218-T1	Y (0.524)	-	-	Cytoplasmic effector
Fov7_sca10_0230-T1	Y (0.871)	-	-	Cytoplasmic effector
Fov7_sca10_0242-T1	-	-	Y (0.745)	Non-effector
Fov7_sca10_0255-T1	Y (0.559)	-	-	Cytoplasmic effector
Fov7_sca10_0257-T1	-	-	Y (0.801)	Non-effector
Fov7_sca10_0260-T1	-	Y (0.51)	-	Apoplastic effector
Fov7_sca10_0264-T1	Y (0.907)	Y (0.853)	-	Cytoplasmic/apoplastic effector
Fov7_sca10_0269-T1	-	-	Y (0.625)	Non-effector
Fov7_sca10_0286-T1	-	Y (0.91)	-	Apoplastic effector
Fov7_sca10_0309-T1	-	Y (0.931)	-	Apoplastic effector
Fov7_sca10_0314-T1	-	-	Y (0.857)	Non-effector
Fov7_sca10_0323-T1	-	-	Y (0.739)	Non-effector
Fov7_sca10_0331-T1	-	Y (0.579)	-	Apoplastic effector
Fov7_sca10_0332-T1	-	-	Y (0.78)	Non-effector
Fov7_sca10_0366-T1	-	-	Y (0.795)	Non-effector
Fov7_sca10_0371-T1	-	-	Y (0.777)	Non-effector
Fov7_sca10_0376-T1	-	-	Y (0.669)	Non-effector
Fov7_sca10_0377-T1	-	-	Y (0.505)	Non-effector
Fov7_sca10_0430-T1	-	-	Y (0.925)	Non-effector
Fov7_sca10_0569-T1	-	-	Y (0.817)	Non-effector
Fov7_sca10_0583-T1	-	-	Y (0.677)	Non-effector
Fov7_sca10_0592-T1	-	Y (0.924)	-	Apoplastic effector
Fov7_sca10_0622-T1	Y (0.861)	Y (0.548)	-	Cytoplasmic/apoplastic effector
Fov7_sca10_0668-T1	-	Y (0.631)	-	Apoplastic effector
Fov7_sca10_0784-T1	Y (0.637)	Y (0.685)	-	Apoplastic/cytoplasmic effector
Fov7_sca10_0801-T1	-	Y (0.938)	-	Apoplastic effector
Fov7_sca10_0811-T1	-	-	Y (0.885)	Non-effector
Fov7_sca10_0847-T1	-	-	Y (0.553)	Non-effector
Fov7_sca10_0856-T1	-	-	Y (0.749)	Non-effector
Fov7_sca10_0866-T1	-	-	Y (0.684)	Non-effector
Fov7_sca10_0906-T1	-	-	Y (0.895)	Non-effector
Fov7_sca10_0919-T1	Y (0.731)	Y (0.84)	-	Apoplastic/cytoplasmic effector
Fov7_sca10_0920-T1	-	-	Y (0.547)	Non-effector
Fov7_sca10_0925-T1	-	-	Y (0.824)	Non-effector
Fov7_sca10_0955-T1	-	-	Y (0.8)	Non-effector
Fov7_sca10_0956-T1	-	-	Y (0.769)	Non-effector
Fov7_sca10_0958-T1	-	-	Y (0.728)	Non-effector
Fov7_sca10_0959-T1	-	-	Y (0.583)	Non-effector
Fov7_sca10_0960-T1	Y (0.599)	-	-	Cytoplasmic effector
Fov7_sca10_0961-T1	-	-	Y (0.714)	Non-effector
Fov7_sca10_0965-T1	Y (0.798)	-	-	Cytoplasmic effector
Fov7_sca10_0966-T1	Y (0.849)	-	-	Cytoplasmic effector
Fov7_sca10_0970-T1	-	-	Y (0.753)	Non-effector
Fov7_sca10_0979-T1	-	-	Y (0.84)	Non-effector
Fov7_sca10_1007-T1	-	Y (0.685)	-	Apoplastic effector
Fov7_sca10_1022-T1	-	-	Y (0.866)	Non-effector
Fov7_sca10_1044-T1	Y (0.704)	-	-	Cytoplasmic effector
Fov7_sca10_1047-T1	Y (0.872)	Y (0.716)	-	Cytoplasmic/apoplastic effector
Fov7_sca10_1050-T1	-	-	Y (0.751)	Non-effector
Fov7_sca10_1051-T1	Y (0.505)	-	-	Cytoplasmic effector
Fov7_sca10_1052-T1	Y (0.736)	-	-	Cytoplasmic effector
Fov7_sca10_1053-T1	-	-	Y (0.651)	Non-effector
Fov7_sca10_1057-T1	-	Y (0.549)	-	Apoplastic effector
Fov7_sca10_1068-T1	-	-	Y (0.547)	Non-effector
Fov7_sca10_1070-T1	-	-	Y (0.804)	Non-effector
Fov7_sca10_1090-T1	-	-	Y (0.867)	Non-effector
Fov7_sca10_1118-T1	-	-	Y (0.85)	Non-effector
Fov7_sca10_1119-T1	-	-	Y (0.925)	Non-effector
Fov7_sca10_1143-T1	-	-	Y (0.934)	Non-effector
Fov7_sca10_1156-T1	-	-	Y (0.706)	Non-effector
Fov7_sca10_1176-T1	-	-	Y (0.6)	Non-effector
Fov7_sca10_1177-T1	-	-	Y (0.599)	Non-effector
Fov7_sca10_1178-T1	-	Y (0.592)	-	Apoplastic effector
Fov7_sca10_1184-T1	-	-	Y (0.664)	Non-effector
Fov7_sca10_1185-T1	-	Y (0.675)	-	Apoplastic effector
Fov7_sca10_1186-T1	-	-	Y (0.608)	Non-effector
Fov7_sca11_0002-T1	-	-	Y (0.823)	Non-effector
Fov7_sca11_0010-T1	-	-	Y (0.982)	Non-effector
Fov7_sca11_0033-T1	Y (0.759)	Y (0.866)	-	Apoplastic/cytoplasmic effector
Fov7_sca11_0036-T1	-	-	Y (0.984)	Non-effector
Fov7_sca11_0037-T1	Y (0.665)	-	-	Cytoplasmic effector
Fov7_sca11_0040-T1	-	-	Y (0.866)	Non-effector
Fov7_sca11_0041-T1	-	Y (0.553)	-	Apoplastic effector
Fov7_sca11_0054-T1	Y (0.741)	-	-	Cytoplasmic effector
Fov7_sca11_0061-T1	Y (0.69)	Y (0.638)	-	Cytoplasmic/apoplastic effector
Fov7_sca11_0074-T1	Y (0.622)	-	-	Cytoplasmic effector
Fov7_sca11_0075-T1	-	Y (0.512)	-	Apoplastic effector
Fov7_sca11_0076-T1	-	-	Y (0.701)	Non-effector
Fov7_sca11_0081-T1	-	-	Y (0.694)	Non-effector
Fov7_sca11_0085-T1	-	-	Y (0.777)	Non-effector
Fov7_sca11_0090-T1	-	-	Y (0.513)	Non-effector
Fov7_sca11_0091-T1	-	-	Y (0.524)	Non-effector
Fov7_sca11_0092-T1	-	-	Y (0.75)	Non-effector
Fov7_sca11_0093-T1	-	-	Y (0.905)	Non-effector
Fov7_sca11_0094-T1	-	-	Y (0.726)	Non-effector
Fov7_sca11_0100-T1	-	Y (0.815)	-	Apoplastic effector
Fov7_sca11_0123-T1	-	-	Y (0.785)	Non-effector
Fov7_sca11_0135-T1	Y (0.505)	-	-	Cytoplasmic effector
Fov7_sca11_0145-T1	-	-	Y (0.565)	Non-effector
Fov7_sca11_0156-T1	Y (0.68)	-	-	Cytoplasmic effector
Fov7_sca11_0177-T1	-	Y (0.597)	-	Apoplastic effector
Fov7_sca11_0188-T1	Y (0.677)	-	-	Cytoplasmic effector
Fov7_sca11_0190-T1	-	Y (0.583)	-	Apoplastic effector
Fov7_sca11_0203-T1	-	Y (0.691)	-	Apoplastic effector
Fov7_sca11_0207-T1	Y (0.883)	-	-	Cytoplasmic effector
Fov7_sca11_0227-T1	-	-	Y (0.637)	Non-effector
Fov7_sca11_0242-T1	-	-	Y (0.778)	Non-effector
Fov7_sca11_0246-T1	-	-	Y (0.724)	Non-effector
Fov7_sca11_0253-T1	Y (0.533)	Y (0.776)	-	Apoplastic/cytoplasmic effector
Fov7_sca11_0257-T1	-	-	Y (0.878)	Non-effector
Fov7_sca11_0263-T1	-	Y (0.52)	-	Apoplastic effector
Fov7_sca11_0279-T1	-	-	Y (0.796)	Non-effector
Fov7_sca11_0282-T1	-	-	Y (0.529)	Non-effector
Fov7_sca11_0287-T1	-	-	Y (0.79)	Non-effector
Fov7_sca11_0299-T1	Y (0.674)	Y (0.503)	-	Cytoplasmic/apoplastic effector
Fov7_sca11_0300-T1	-	-	Y (0.932)	Non-effector
Fov7_sca11_0301-T1	Y (0.896)	-	-	Cytoplasmic effector
Fov7_sca11_0307-T1	-	-	Y (0.648)	Non-effector
Fov7_sca11_0314-T1	-	-	Y (0.624)	Non-effector
Fov7_sca11_0319-T1	-	-	Y (0.92)	Non-effector
Fov7_sca11_0328-T1	-	-	Y (0.933)	Non-effector
Fov7_sca11_0339-T1	-	-	Y (0.517)	Non-effector
Fov7_sca11_0354-T1	Y (0.837)	-	-	Cytoplasmic effector
Fov7_sca11_0356-T1	Y (0.633)	Y (0.7)	-	Apoplastic/cytoplasmic effector
Fov7_sca11_0382-T1	-	-	Y (0.604)	Non-effector
Fov7_sca11_0383-T1	-	-	Y (0.953)	Non-effector
Fov7_sca11_0386-T1	-	Y (0.674)	-	Apoplastic effector
Fov7_sca11_0397-T1	Y (0.95)	Y (0.55)	-	Cytoplasmic/apoplastic effector
Fov7_sca11_0398-T1	-	-	Y (0.519)	Non-effector
Fov7_sca11_0401-T1	-	-	Y (0.856)	Non-effector
Fov7_sca11_0403-T1	-	-	Y (0.572)	Non-effector
Fov7_sca11_0422-T1	-	Y (0.755)	-	Apoplastic effector
Fov7_sca11_0424-T1	-	-	Y (0.861)	Non-effector
Fov7_sca11_0435-T1	Y (0.701)	Y (0.96)	-	Apoplastic/cytoplasmic effector
Fov7_sca11_0439-T1	-	-	Y (0.856)	Non-effector
Fov7_sca11_0445-T1	-	-	Y (0.738)	Non-effector
Fov7_sca11_0454-T1	-	-	Y (0.794)	Non-effector
Fov7_sca11_0455-T1	Y (0.612)	-	-	Cytoplasmic effector
Fov7_sca11_0463-T1	Y (0.953)	Y (0.514)	-	Cytoplasmic/apoplastic effector
Fov7_sca11_0465-T1	-	Y (0.644)	-	Apoplastic effector
Fov7_sca11_0469-T1	-	-	Y (0.81)	Non-effector
Fov7_sca11_0473-T1	-	-	Y (0.6)	Non-effector
Fov7_sca11_0475-T1	-	-	Y (0.565)	Non-effector
Fov7_sca11_0478-T1	-	Y (0.932)	-	Apoplastic effector
Fov7_sca11_0483-T1	-	-	Y (0.657)	Non-effector
Fov7_sca11_0484-T1	-	-	Y (0.827)	Non-effector
Fov7_sca11_0487-T1	-	Y (0.712)	-	Apoplastic effector
Fov7_sca11_0501-T1	-	Y (0.602)	-	Apoplastic effector
Fov7_sca11_0507-T1	Y (0.53)	-	-	Cytoplasmic effector
Fov7_sca11_0530-T1	-	-	Y (0.934)	Non-effector
Fov7_sca11_0532-T1	-	Y (0.633)	-	Apoplastic effector
Fov7_sca11_0533-T1	-	Y (0.753)	-	Apoplastic effector
Fov7_sca11_0536-T1	-	-	Y (0.728)	Non-effector
Fov7_sca11_0551-T1	-	-	Y (0.825)	Non-effector
Fov7_sca11_0555-T1	-	Y (0.696)	-	Apoplastic effector
Fov7_sca11_0565-T1	-	-	Y (0.873)	Non-effector
Fov7_sca11_0568-T1	-	-	Y (0.659)	Non-effector
Fov7_sca11_0579-T1	Y (0.612)	-	-	Cytoplasmic effector
Fov7_sca11_0582-T1	-	Y (0.53)	-	Apoplastic effector
Fov7_sca11_0583-T1	Y (0.524)	Y (0.789)	-	Apoplastic/cytoplasmic effector
Fov7_sca11_0594-T1	-	Y (0.583)	-	Apoplastic effector
Fov7_sca11_0599-T1	-	-	Y (0.907)	Non-effector
Fov7_sca11_0609-T1	-	Y (0.673)	-	Apoplastic effector
Fov7_sca11_0624-T1	-	-	Y (0.817)	Non-effector
Fov7_sca11_0630-T1	-	-	Y (0.884)	Non-effector
Fov7_sca11_0638-T1	-	-	Y (0.902)	Non-effector
Fov7_sca11_0641-T1	-	-	Y (0.872)	Non-effector
Fov7_sca11_0645-T1	Y (0.512)	-	-	Cytoplasmic effector
Fov7_sca11_0651-T1	-	Y (0.536)	-	Apoplastic effector
Fov7_sca11_0662-T1	-	-	Y (0.849)	Non-effector
Fov7_sca11_0670-T1	-	Y (0.923)	-	Apoplastic effector
Fov7_sca11_0674-T1	-	-	Y (0.861)	Non-effector
Fov7_sca11_0675-T1	Y (0.645)	-	-	Cytoplasmic effector
Fov7_sca11_0685-T1	-	-	Y (0.899)	Non-effector
Fov7_sca11_0700-T1	-	-	Y (0.885)	Non-effector
Fov7_sca11_0702-T1	-	-	Y (0.948)	Non-effector
Fov7_sca11_0708-T1	-	-	Y (0.926)	Non-effector
Fov7_sca11_0709-T1	-	-	Y (0.928)	Non-effector
Fov7_sca11_0722-T1	-	-	Y (0.682)	Non-effector
Fov7_sca11_0742-T1	-	Y (0.594)	-	Apoplastic effector
Fov7_sca11_0745-T1	-	-	Y (0.76)	Non-effector
Fov7_sca11_0746-T1	-	-	Y (0.904)	Non-effector
Fov7_sca11_0748-T1	-	-	Y (0.898)	Non-effector
Fov7_sca11_0753-T1	-	Y (0.697)	-	Apoplastic effector
Fov7_sca11_0754-T1	-	Y (0.592)	-	Apoplastic effector
Fov7_sca11_0760-T1	Y (0.511)	-	-	Cytoplasmic effector
Fov7_sca11_0774-T1	-	-	Y (0.932)	Non-effector
Fov7_sca11_0817-T1	Y (0.763)	-	-	Cytoplasmic effector
Fov7_sca11_0821-T1	-	-	Y (0.864)	Non-effector
Fov7_sca11_0848-T1	-	-	Y (0.866)	Non-effector
Fov7_sca11_0862-T1	-	-	Y (0.861)	Non-effector
Fov7_sca11_0906-T1	Y (0.538)	Y (0.651)	-	Apoplastic/cytoplasmic effector
Fov7_sca11_0907-T1	-	-	Y (0.55)	Non-effector
Fov7_sca11_0915-T1	-	-	Y (0.501)	Non-effector
Fov7_sca11_0917-T1	-	-	Y (0.832)	Non-effector
Fov7_sca11_0919-T1	-	-	Y (0.528)	Non-effector
Fov7_sca11_0928-T1	-	Y (0.599)	-	Apoplastic effector
Fov7_sca11_0947-T1	-	-	Y (0.84)	Non-effector
Fov7_sca11_0950-T1	-	-	Y (0.661)	Non-effector
Fov7_sca11_0957-T1	-	-	Y (0.706)	Non-effector
Fov7_sca11_0969-T1	-	Y (0.642)	-	Apoplastic effector
Fov7_sca11_0977-T1	-	-	Y (0.602)	Non-effector
Fov7_sca11_0987-T1	-	-	Y (0.719)	Non-effector
Fov7_sca11_0993-T1	-	-	Y (0.575)	Non-effector
Fov7_sca11_0999-T1	-	Y (0.772)	-	Apoplastic effector
Fov7_sca11_1013-T1	-	Y (0.777)	-	Apoplastic effector
Fov7_sca11_1021-T1	-	Y (0.627)	-	Apoplastic effector
Fov7_sca11_1029-T1	-	-	Y (0.869)	Non-effector
Fov7_sca11_1046-T1	-	Y (0.779)	-	Apoplastic effector
Fov7_sca11_1056-T1	Y (0.788)	Y (0.835)	-	Apoplastic/cytoplasmic effector
Fov7_sca11_1062-T1	-	Y (0.502)	-	Apoplastic effector
Fov7_sca11_1063-T1	-	-	Y (0.639)	Non-effector
Fov7_sca11_1064-T1	-	Y (0.826)	-	Apoplastic effector
Fov7_sca11_1077-T1	-	-	Y (0.508)	Non-effector
Fov7_sca11_1095-T1	-	-	Y (0.834)	Non-effector
Fov7_sca11_1110-T1	-	-	Y (0.711)	Non-effector
Fov7_sca11_1135-T1	-	-	Y (0.667)	Non-effector
Fov7_sca11_1139-T1	Y (0.73)	Y (0.8)	-	Apoplastic/cytoplasmic effector
Fov7_sca11_1141-T1	Y (0.731)	-	-	Cytoplasmic effector
Fov7_sca11_1142-T1	-	-	Y (0.937)	Non-effector
Fov7_sca11_1146-T1	-	-	Y (0.9)	Non-effector
Fov7_sca11_1155-T1	-	-	Y (0.895)	Non-effector
Fov7_sca11_1157-T1	Y (0.765)	Y (0.597)	-	Cytoplasmic/apoplastic effector
Fov7_sca12_0037-T1	Y (0.537)	Y (0.737)	-	Apoplastic/cytoplasmic effector
Fov7_sca12_0041-T1	-	-	Y (0.878)	Non-effector
Fov7_sca12_0052-T1	-	-	Y (0.829)	Non-effector
Fov7_sca12_0058-T1	-	-	Y (0.725)	Non-effector
Fov7_sca12_0065-T1	-	-	Y (0.893)	Non-effector
Fov7_sca12_0067-T1	-	-	Y (0.888)	Non-effector
Fov7_sca12_0068-T1	-	-	Y (0.818)	Non-effector
Fov7_sca12_0076-T1	-	Y (0.754)	-	Apoplastic effector
Fov7_sca12_0077-T1	-	Y (0.625)	-	Apoplastic effector
Fov7_sca12_0081-T1	-	-	Y (0.764)	Non-effector
Fov7_sca12_0097-T1	-	-	Y (0.943)	Non-effector
Fov7_sca12_0099-T1	Y (0.508)	Y (0.93)	-	Apoplastic/cytoplasmic effector
Fov7_sca12_0100-T1	-	Y (0.605)	-	Apoplastic effector
Fov7_sca12_0106-T1	-	-	Y (0.511)	Non-effector
Fov7_sca12_0107-T1	-	Y (0.754)	-	Apoplastic effector
Fov7_sca12_0115-T1	-	-	Y (0.608)	Non-effector
Fov7_sca12_0116-T1	-	Y (0.641)	-	Apoplastic effector
Fov7_sca12_0117-T1	-	-	Y (0.951)	Non-effector
Fov7_sca12_0120-T1	-	-	Y (0.906)	Non-effector
Fov7_sca12_0125-T1	-	-	Y (0.889)	Non-effector
Fov7_sca12_0129-T1	-	-	Y (0.934)	Non-effector
Fov7_sca12_0135-T1	-	-	Y (0.884)	Non-effector
Fov7_sca12_0137-T1	-	-	Y (0.636)	Non-effector
Fov7_sca12_0138-T1	Y (0.607)	Y (0.941)	-	Apoplastic/cytoplasmic effector
Fov7_sca12_0141-T1	-	-	Y (0.779)	Non-effector
Fov7_sca12_0145-T1	-	-	Y (0.743)	Non-effector
Fov7_sca12_0151-T1	-	-	Y (0.704)	Non-effector
Fov7_sca12_0152-T1	-	-	Y (0.677)	Non-effector
Fov7_sca12_0165-T1	-	Y (0.554)	-	Apoplastic effector
Fov7_sca12_0171-T1	-	-	Y (0.727)	Non-effector
Fov7_sca12_0172-T1	Y (0.644)	-	-	Cytoplasmic effector
Fov7_sca12_0174-T1	-	-	Y (0.53)	Non-effector
Fov7_sca12_0175-T1	-	-	Y (0.899)	Non-effector
Fov7_sca12_0187-T1	-	-	Y (0.641)	Non-effector
Fov7_sca12_0195-T1	-	-	Y (0.695)	Non-effector
Fov7_sca12_0201-T1	-	-	Y (0.781)	Non-effector
Fov7_sca12_0208-T1	-	-	Y (0.883)	Non-effector
Fov7_sca12_0225-T1	Y (0.8)	-	-	Cytoplasmic effector
Fov7_sca12_0229-T1	-	-	Y (0.928)	Non-effector
Fov7_sca12_0232-T1	-	-	Y (0.899)	Non-effector
Fov7_sca12_0233-T1	-	-	Y (0.548)	Non-effector
Fov7_sca12_0234-T1	-	-	Y (0.574)	Non-effector
Fov7_sca12_0242-T1	-	-	Y (0.515)	Non-effector
Fov7_sca12_0243-T1	-	Y (0.777)	-	Apoplastic effector
Fov7_sca12_0246-T1	-	-	Y (0.528)	Non-effector
Fov7_sca12_0248-T1	Y (0.571)	Y (0.794)	-	Apoplastic/cytoplasmic effector
Fov7_sca12_0262-T1	-	-	Y (0.641)	Non-effector
Fov7_sca12_0263-T1	-	-	Y (0.766)	Non-effector
Fov7_sca12_0277-T1	-	-	Y (0.611)	Non-effector
Fov7_sca12_0282-T1	-	Y (0.93)	-	Apoplastic effector
Fov7_sca12_0283-T1	Y (0.865)	-	-	Cytoplasmic effector
Fov7_sca12_0286-T1	-	-	Y (0.927)	Non-effector
Fov7_sca12_0288-T1	-	-	Y (0.803)	Non-effector
Fov7_sca12_0292-T1	-	-	Y (0.84)	Non-effector
Fov7_sca12_0293-T1	Y (0.9)	-	-	Cytoplasmic effector
Fov7_sca12_0298-T1	-	-	Y (0.733)	Non-effector
Fov7_sca12_0299-T1	-	Y (0.734)	-	Apoplastic effector
Fov7_sca12_0301-T1	-	Y (0.571)	-	Apoplastic effector
Fov7_sca12_0302-T1	-	-	Y (0.593)	Non-effector
Fov7_sca12_0329-T1	-	Y (0.944)	-	Apoplastic effector
Fov7_sca12_0351-T1	-	-	Y (0.59)	Non-effector
Fov7_sca12_0353-T1	-	-	Y (0.834)	Non-effector
Fov7_sca12_0359-T1	-	-	Y (0.751)	Non-effector
Fov7_sca12_0362-T1	-	-	Y (0.692)	Non-effector
Fov7_sca12_0363-T1	-	-	Y (0.86)	Non-effector
Fov7_sca12_0384-T1	Y (0.506)	-	-	Cytoplasmic effector
Fov7_sca12_0385-T1	-	-	Y (0.742)	Non-effector
Fov7_sca12_0394-T1	-	-	Y (0.981)	Non-effector
Fov7_sca12_0395-T1	Y (0.814)	-	-	Cytoplasmic effector
Fov7_sca12_0398-T1	-	-	Y (0.56)	Non-effector
Fov7_sca12_0404-T1	-	-	Y (0.706)	Non-effector
Fov7_sca12_0405-T1	-	Y (0.556)	-	Apoplastic effector
Fov7_sca12_0409-T1	-	-	Y (0.783)	Non-effector
Fov7_sca12_0411-T1	-	Y (0.837)	-	Apoplastic effector
Fov7_sca12_0422-T1	-	-	Y (0.737)	Non-effector
Fov7_sca12_0427-T1	-	-	Y (0.727)	Non-effector
Fov7_sca12_0429-T1	-	-	Y (0.667)	Non-effector
Fov7_sca12_0433-T1	-	-	Y (0.591)	Non-effector
Fov7_sca12_0440-T1	-	Y (0.65)	-	Apoplastic effector
Fov7_sca12_0444-T1	-	-	Y (0.9)	Non-effector
Fov7_sca12_0450-T1	-	-	Y (0.716)	Non-effector
Fov7_sca12_0451-T1	Y (0.696)	Y (0.722)	-	Apoplastic/cytoplasmic effector
Fov7_sca12_0471-T1	-	-	Y (0.683)	Non-effector
Fov7_sca12_0474-T1	-	Y (0.58)	-	Apoplastic effector
Fov7_sca12_0494-T1	-	-	Y (0.626)	Non-effector
Fov7_sca12_0502-T1	-	-	Y (0.729)	Non-effector
Fov7_sca12_0506-T1	-	-	Y (0.702)	Non-effector
Fov7_sca12_0509-T1	-	Y (0.725)	-	Apoplastic effector
Fov7_sca12_0510-T1	-	-	Y (0.943)	Non-effector
Fov7_sca12_0523-T1	Y (0.681)	Y (0.862)	-	Apoplastic/cytoplasmic effector
Fov7_sca12_0537-T1	-	-	Y (0.607)	Non-effector
Fov7_sca12_0554-T1	-	Y (0.653)	-	Apoplastic effector
Fov7_sca12_0596-T1	-	-	Y (0.938)	Non-effector
Fov7_sca12_0653-T1	-	-	Y (0.885)	Non-effector
Fov7_sca12_0685-T1	Y (0.601)	Y (0.762)	-	Apoplastic/cytoplasmic effector
Fov7_sca12_0691-T1	-	-	Y (0.883)	Non-effector
Fov7_sca12_0692-T1	-	-	Y (0.52)	Non-effector
Fov7_sca12_0727-T1	-	Y (0.634)	-	Apoplastic effector
Fov7_sca12_0742-T1	-	Y (0.514)	-	Apoplastic effector
Fov7_sca12_0751-T1	Y (0.583)	-	-	Cytoplasmic effector
Fov7_sca12_0756-T1	-	-	Y (0.776)	Non-effector
Fov7_sca12_0757-T1	-	-	Y (0.964)	Non-effector
Fov7_sca12_0781-T1	-	-	Y (0.762)	Non-effector
Fov7_sca12_0806-T1	-	-	Y (0.718)	Non-effector
Fov7_sca13_0008-T1	-	Y (0.641)	-	Apoplastic effector
Fov7_sca13_0068-T1	-	-	Y (0.689)	Non-effector
Fov7_sca13_0081-T1	-	-	Y (0.752)	Non-effector
Fov7_sca13_0082-T1	Y (0.714)	Y (0.713)	-	Cytoplasmic/apoplastic effector
Fov7_sca13_0089-T1	-	-	Y (0.8)	Non-effector
Fov7_sca13_0094-T1	-	Y (0.5)	-	Apoplastic effector
Fov7_sca13_0097-T1	Y (0.549)	-	-	Cytoplasmic effector
Fov7_sca13_0098-T1	-	-	Y (0.59)	Non-effector
Fov7_sca13_0119-T1	-	Y (0.712)	-	Apoplastic effector
Fov7_sca13_0142-T1	-	-	Y (0.934)	Non-effector
Fov7_sca13_0160-T1	-	-	Y (0.775)	Non-effector
Fov7_sca13_0190-T1	-	-	Y (0.976)	Non-effector
Fov7_sca13_0194-T1	-	Y (0.513)	-	Apoplastic effector
Fov7_sca13_0196-T1	-	Y (0.777)	-	Apoplastic effector
Fov7_sca13_0207-T1	-	-	Y (0.677)	Non-effector
Fov7_sca13_0226-T1	-	-	Y (0.856)	Non-effector
Fov7_sca13_0228-T1	-	-	Y (0.694)	Non-effector
Fov7_sca13_0231-T1	Y (0.616)	Y (0.751)	-	Apoplastic/cytoplasmic effector
Fov7_sca13_0233-T1	Y (0.701)	-	-	Cytoplasmic effector
Fov7_sca13_0261-T1	-	Y (0.77)	-	Apoplastic effector
Fov7_sca13_0262-T1	-	-	Y (0.748)	Non-effector
Fov7_sca13_0263-T1	-	Y (0.66)	-	Apoplastic effector
Fov7_sca13_0274-T1	Y (0.611)	Y (0.502)	-	Cytoplasmic/apoplastic effector
Fov7_sca13_0288-T1	-	-	Y (0.771)	Non-effector
Fov7_sca13_0292-T1	Y (0.573)	-	-	Cytoplasmic effector
Fov7_sca13_0297-T1	Y (0.651)	Y (0.761)	-	Apoplastic/cytoplasmic effector
Fov7_sca13_0298-T1	Y (0.622)	Y (0.509)	-	Cytoplasmic/apoplastic effector
Fov7_sca13_0350-T1	-	-	Y (0.858)	Non-effector
Fov7_sca13_0360-T1	Y (0.62)	Y (0.797)	-	Apoplastic/cytoplasmic effector
Fov7_sca13_0416-T1	-	-	Y (0.747)	Non-effector
Fov7_sca13_0425-T1	-	-	Y (0.683)	Non-effector
Fov7_sca13_0428-T1	-	-	Y (0.867)	Non-effector
Fov7_sca13_0430-T1	-	-	Y (0.79)	Non-effector
Fov7_sca13_0435-T1	-	Y (0.578)	-	Apoplastic effector
Fov7_sca13_0438-T1	-	Y (0.799)	-	Apoplastic effector
Fov7_sca13_0443-T1	-	-	Y (0.928)	Non-effector
Fov7_sca13_0455-T1	-	Y (0.864)	-	Apoplastic effector
Fov7_sca13_0460-T1	-	-	Y (0.872)	Non-effector
Fov7_sca13_0477-T1	-	-	Y (0.675)	Non-effector
Fov7_sca13_0503-T1	-	Y (0.565)	-	Apoplastic effector
Fov7_sca13_0504-T1	-	-	Y (0.752)	Non-effector
Fov7_sca13_0510-T1	Y (0.621)	-	-	Cytoplasmic effector
Fov7_sca13_0511-T1	-	-	Y (0.884)	Non-effector
Fov7_sca13_0548-T1	Y (0.642)	-	-	Cytoplasmic effector
Fov7_sca13_0558-T1	-	-	Y (0.616)	Non-effector
Fov7_sca13_0559-T1	-	Y (0.863)	-	Apoplastic effector
Fov7_sca13_0560-T1	Y (0.694)	-	-	Cytoplasmic effector
Fov7_sca13_0573-T1	Y (0.798)	-	-	Cytoplasmic effector
Fov7_sca13_0575-T1	Y (0.511)	Y (0.538)	-	Apoplastic/cytoplasmic effector
Fov7_sca13_0583-T1	-	Y (0.933)	-	Apoplastic effector
Fov7_sca13_0585-T1	-	-	Y (0.86)	Non-effector
Fov7_sca13_0589-T1	Y (0.792)	-	-	Cytoplasmic effector
Fov7_sca13_0614-T1	-	-	Y (0.638)	Non-effector
Fov7_sca13_0632-T1	Y (0.758)	Y (0.821)	-	Apoplastic/cytoplasmic effector
Fov7_sca13_0633-T1	-	Y (0.6)	-	Apoplastic effector
Fov7_sca13_0646-T1	-	-	Y (0.68)	Non-effector
Fov7_sca13_0658-T1	Y (0.87)	-	-	Cytoplasmic effector
Fov7_sca13_0670-T1	-	-	Y (0.699)	Non-effector
Fov7_sca13_0672-T1	-	-	Y (0.814)	Non-effector
Fov7_sca13_0681-T1	Y (0.623)	-	-	Cytoplasmic effector
Fov7_sca13_0687-T1	-	Y (0.601)	-	Apoplastic effector
Fov7_sca13_0705-T1	-	-	Y (0.657)	Non-effector
Fov7_sca13_0711-T1	-	-	Y (0.526)	Non-effector
Fov7_sca13_0713-T1	-	-	Y (0.801)	Non-effector
Fov7_sca13_0716-T1	-	-	Y (0.83)	Non-effector
Fov7_sca13_0717-T1	-	Y (0.559)	-	Apoplastic effector
Fov7_sca13_0732-T1	-	-	Y (0.698)	Non-effector
Fov7_sca13_0745-T1	Y (0.844)	-	-	Cytoplasmic effector
Fov7_sca13_0746-T1	-	-	Y (0.916)	Non-effector
Fov7_sca13_0765-T1	-	-	Y (0.775)	Non-effector
Fov7_sca13_0776-T1	-	-	Y (0.614)	Non-effector
Fov7_sca13_0794-T1	-	-	Y (0.782)	Non-effector
Fov7_sca13_0810-T1	Y (0.675)	-	-	Cytoplasmic effector
Fov7_sca13_0811-T1	Y (0.717)	-	-	Cytoplasmic effector
Fov7_sca13_0819-T1	Y (0.506)	-	-	Cytoplasmic effector
Fov7_sca13_0821-T1	-	-	Y (0.793)	Non-effector
Fov7_sca13_0826-T1	-	-	Y (0.864)	Non-effector
Fov7_sca13_0846-T1	-	Y (0.553)	-	Apoplastic effector
Fov7_sca13_0850-T1	-	-	Y (0.707)	Non-effector
Fov7_sca13_0852-T1	-	-	Y (0.504)	Non-effector
Fov7_sca13_0863-T1	-	Y (0.54)	-	Apoplastic effector
Fov7_sca13_0864-T1	-	Y (0.67)	-	Apoplastic effector
Fov7_sca13_0869-T1	-	-	Y (0.53)	Non-effector
Fov7_sca13_0877-T1	-	-	Y (0.811)	Non-effector
Fov7_sca13_0889-T1	-	-	Y (0.758)	Non-effector
Fov7_sca13_0897-T1	-	-	Y (0.839)	Non-effector
Fov7_sca13_0908-T1	-	Y (0.951)	-	Apoplastic effector
Fov7_sca13_0912-T1	-	-	Y (0.901)	Non-effector
Fov7_sca13_0916-T1	-	-	Y (0.858)	Non-effector
Fov7_sca13_0942-T1	-	-	Y (0.708)	Non-effector
Fov7_sca13_0957-T1	-	-	Y (0.645)	Non-effector
Fov7_sca13_0985-T1	-	-	Y (0.835)	Non-effector
Fov7_sca13_1014-T1	-	Y (0.525)	-	Apoplastic effector
Fov7_sca13_1020-T1	Y (0.868)	-	-	Cytoplasmic effector
Fov7_sca13_1021-T1	-	-	Y (0.559)	Non-effector
Fov7_sca13_1044-T1	-	-	Y (0.803)	Non-effector
Fov7_sca13_1081-T1	-	Y (0.614)	-	Apoplastic effector
Fov7_sca13_1082-T1	-	-	Y (0.556)	Non-effector
Fov7_sca14_0078-T1	Y (0.526)	Y (0.543)	-	Apoplastic/cytoplasmic effector
Fov7_sca14_0082-T1	-	-	Y (0.885)	Non-effector
Fov7_sca14_0085-T1	-	-	Y (0.708)	Non-effector
Fov7_sca14_0088-T1	-	-	Y (0.695)	Non-effector
Fov7_sca14_0091-T1	Y (0.636)	Y (0.729)	-	Apoplastic/cytoplasmic effector
Fov7_sca14_0203-T1	-	-	Y (0.901)	Non-effector
Fov7_sca14_0214-T1	-	-	Y (0.603)	Non-effector
Fov7_sca14_0216-T1	-	-	Y (0.739)	Non-effector
Fov7_sca14_0230-T1	-	-	Y (0.639)	Non-effector
Fov7_sca14_0302-T1	-	-	Y (0.745)	Non-effector
Fov7_sca14_0303-T1	-	-	Y (0.557)	Non-effector
Fov7_sca14_0319-T1	-	-	Y (0.89)	Non-effector
Fov7_sca14_0338-T1	-	-	Y (0.826)	Non-effector
Fov7_sca14_0362-T1	-	Y (0.838)	-	Apoplastic effector
Fov7_sca14_0407-T1	Y (0.664)	Y (0.663)	-	Cytoplasmic/apoplastic effector
Fov7_sca14_0411-T1	-	Y (0.805)	-	Apoplastic effector
Fov7_sca14_0412-T1	-	Y (0.574)	-	Apoplastic effector
Fov7_sca14_0429-T1	-	Y (0.839)	-	Apoplastic effector
Fov7_sca14_0433-T1	Y (0.644)	-	-	Cytoplasmic effector
Fov7_sca15_0005-T1	-	Y (0.845)	-	Apoplastic effector
Fov7_sca15_0027-T1	-	-	Y (0.863)	Non-effector
Fov7_sca15_0028-T1	-	-	Y (0.953)	Non-effector
Fov7_sca15_0034-T1	-	-	Y (0.743)	Non-effector
Fov7_sca15_0049-T1	-	-	Y (0.608)	Non-effector
Fov7_sca15_0057-T1	Y (0.798)	Y (0.639)	-	Cytoplasmic/apoplastic effector
Fov7_sca15_0163-T1	-	-	Y (0.544)	Non-effector
Fov7_sca15_0169-T1	Y (0.536)	Y (0.561)	-	Apoplastic/cytoplasmic effector
Fov7_sca15_0202-T1	-	Y (0.599)	-	Apoplastic effector
Fov7_sca15_0203-T1	Y (0.589)	Y (0.877)	-	Apoplastic/cytoplasmic effector
Fov7_sca15_0204-T1	-	-	Y (0.509)	Non-effector
Fov7_sca16_0002-T1	-	-	Y (0.67)	Non-effector
Fov7_sca16_0003-T1	-	-	Y (0.592)	Non-effector
Fov7_sca16_0047-T1	Y (0.501)	Y (0.857)	-	Apoplastic/cytoplasmic effector
Fov7_sca16_0048-T1	-	-	Y (0.793)	Non-effector
Fov7_sca16_0063-T1	-	-	Y (0.528)	Non-effector
Fov7_sca16_0067-T1	-	Y (0.632)	-	Apoplastic effector
Fov7_sca16_0071-T1	-	Y (0.664)	-	Apoplastic effector
Fov7_sca16_0077-T1	-	Y (0.789)	-	Apoplastic effector
Fov7_sca16_0086-T1	Y (0.565)	-	-	Cytoplasmic effector
Fov7_sca16_0088-T1	-	Y (0.87)	-	Apoplastic effector
Fov7_sca16_0118-T1	-	Y (0.526)	-	Apoplastic effector
Fov7_sca16_0129-T1	-	-	Y (0.593)	Non-effector
Fov7_sca16_0143-T1	-	-	Y (0.694)	Non-effector
Fov7_sca17_0075-T1	-	-	Y (0.938)	Non-effector
Fov7_sca17_0148-T1	-	Y (0.653)	-	Apoplastic effector
Fov7_sca18_0002-T1	-	-	Y (0.886)	Non-effector
Fov7_sca18_0077-T1	-	-	Y (0.682)	Non-effector
Fov7_sca18_0110-T1	-	-	Y (0.731)	Non-effector
Fov7_sca18_0116-T1	-	Y (0.65)	-	Apoplastic effector
Fov7_sca18_0122-T1	-	Y (0.927)	-	Apoplastic effector
Fov7_sca18_0126-T1	-	-	Y (0.774)	Non-effector
Fov7_sca18_0157-T1	Y (0.658)	-	-	Cytoplasmic effector
